# Supplementary material for: Gene relevance based on multiple evidences in complex networks
Source: Bioinformatics. 2019 Aug 22;36(3):865–71. doi: 10.1093/bioinformatics/btz652 (PMC9883679; doi:10.1093/bioinformatics/btz652)
Supplement: btz652_Supplementary_Data [file bioinformatics_36_3_865_s6.zip]

Archive with 2 entries (2 files):
- SupplementaryTable4.xlsx
- SupplementaryFile.docx
