# Supplementary material for: Gene relevance based on multiple evidences in complex networks
Source: Bioinformatics. 2019 Aug 22;36(3):865–71. doi: 10.1093/bioinformatics/btz652 (PMC9883679; doi:10.1093/bioinformatics/btz652)
Supplement: btz652_Supplementary_Data [file bioinformatics_36_3_865_s6.zip › SupplementaryTable4.xlsx]

## Sheet: A
bs_id	50	100	150	200	250	300	name
101142	0	0	0	0	0	0	Alanine, aspartate and glutamate metabolism
101143	6	6	8	10	11	11	Neurotrophin signaling pathway
101144	0	0	1	1	1	1	Prion diseases
1017634	3	3	6	10	12	14	cAMP signaling pathway
102279	2	3	4	7	8	10	Endocytosis
1026136	2	2	4	6	7	7	Signaling pathways regulating pluripotency of stem cells
104488	0	0	0	0	0	0	Cysteine and methionine metabolism
1059538	4	4	7	9	9	9	Central carbon metabolism in cancer
1059539	4	4	6	10	11	11	Choline metabolism in cancer
114227	1	1	2	3	3	3	Dorso-ventral axis formation
114228	3	3	5	6	6	7	Fc gamma R-mediated phagocytosis
114229	1	2	2	4	5	5	Hypertrophic cardiomyopathy (HCM)
1144995	5	7	9	13	14	15	Sphingolipid signaling pathway
1144996	0	0	2	2	3	3	Glucagon signaling pathway
117291	0	0	0	0	0	0	RNA degradation
117292	0	0	0	0	1	2	RIG-I-like receptor signaling pathway
117293	1	2	2	3	3	3	Arrhythmogenic right ventricular cardiomyopathy (ARVC)
119304	9	10	13	14	15	16	Progesterone-mediated oocyte maturation
121494	1	2	2	4	5	5	Dilated cardiomyopathy
122191	2	2	3	5	6	7	NOD-like receptor signaling pathway
1222950	1	1	2	2	2	2	Regulation of lipolysis in adipocytes
1222951	0	0	0	0	0	0	Renin secretion
125136	0	0	0	0	0	0	Spliceosome
125137	0	0	0	0	0	0	Cytosolic DNA-sensing pathway
125138	2	2	2	4	4	5	Viral myocarditis
126909	10	15	18	22	25	27	Oocyte meiosis
1272485	0	0	0	0	0	0	Aldosterone synthesis and secretion
1272486	1	1	2	3	5	5	Insulin resistance
128760	0	0	0	0	0	0	Intestinal immune network for IgA production
130626	1	1	2	3	3	3	Aldosterone-regulated sodium reabsorption
1311074	2	3	5	9	9	9	Phospholipase D signaling pathway
131226	0	0	0	0	0	0	Peroxisome
1319988	4	4	7	9	11	12	AGE-RAGE signaling pathway in diabetic complications
1319989	2	2	3	4	4	4	Longevity regulating pathway
1340713	1	2	3	4	4	4	Longevity regulating pathway - multiple species
1384747	2	2	2	2	2	2	Apoptosis - multiple species
1393107	0	0	0	0	0	1	Hippo signaling pathway -multiple species
1404797	4	4	7	7	8	8	Platinum drug resistance
1404798	2	2	5	8	10	12	EGFR tyrosine kinase inhibitor resistance
1404799	4	4	7	8	12	12	Endocrine resistance
1435207	5	5	9	13	15	15	Breast cancer
143700	0	0	0	0	1	1	Vasopressin-regulated water reabsorption
1440526	0	0	1	1	1	1	Antifolate resistance
144181	1	1	2	3	5	5	Leishmaniasis
144182	0	0	0	0	0	0	Proximal tubule bicarbonate reclamation
1458885	1	1	2	2	5	5	Th1 and Th2 cell differentiation
1469011	0	0	0	0	0	0	Mannose type O-glycan biosynthesis
1469482	2	2	3	3	6	6	Th17 cell differentiation
1474301	2	2	3	3	5	6	IL-17 signaling pathway
1474302	5	5	6	11	15	17	Fluid shear stress and atherosclerosis
147586	0	0	0	0	0	0	Collecting duct acid secretion
147809	4	6	8	8	10	10	Chagas disease (American trypanosomiasis)
1492886	0	0	2	3	3	3	Apelin signaling pathway
1496831	3	3	4	5	6	7	Mitophagy - animal
149806	0	0	0	0	0	0	Phototransduction
149807	3	3	4	8	10	11	Bacterial invasion of epithelial cells
1510434	1	2	2	2	2	2	Autophagy - other
1510435	1	1	1	1	1	2	Ferroptosis
152665	0	0	1	1	2	2	Malaria
153376	0	0	0	0	1	1	Salivary secretion
153910	1	1	1	2	2	2	Phagosome
154409	0	0	0	0	0	0	Gastric acid secretion
167324	1	1	1	2	3	6	Amoebiasis
167325	1	2	2	3	3	5	Protein processing in endoplasmic reticulum
169306	1	1	1	2	2	3	Pancreatic secretion
169642	0	0	2	3	4	6	Toxoplasmosis
170720	1	1	2	2	2	2	Carbohydrate digestion and absorption
172846	0	0	0	0	0	0	Staphylococcus aureus infection
172847	0	0	0	2	3	4	Protein digestion and absorption
173973	5	7	9	11	12	13	Hepatitis C
177876	0	1	1	3	6	9	RNA transport
193146	0	0	0	0	0	0	Bile secretion
193147	3	3	5	5	7	8	Osteoclast differentiation
193328	2	4	4	5	6	6	mRNA surveillance pathway
194384	0	0	0	0	0	0	African trypanosomiasis
194385	0	0	0	1	1	1	Fat digestion and absorption
199378	0	0	0	0	0	0	Ribosome biogenesis in eukaryotes
199556	0	0	0	1	1	1	Vitamin digestion and absorption
200309	1	1	1	1	2	2	Rheumatoid arthritis
212237	0	0	0	0	0	1	Mineral absorption
213306	2	3	5	7	8	9	Measles
213307	0	0	0	0	0	0	Endocrine and other factor-regulated calcium reabsorption
213780	0	0	3	4	6	6	Tuberculosis
213818	0	0	1	1	1	1	Glutamatergic synapse
217173	2	2	5	5	6	7	Influenza A
217716	1	1	3	4	5	5	Cholinergic synapse
218111	1	1	2	4	6	6	Pertussis
373900	0	0	0	0	1	1	Synaptic vesicle cycle
373901	9	11	16	17	21	23	HTLV-I infection
375172	3	3	4	4	6	6	Salmonella infection
377262	0	1	3	8	11	11	Fanconi anemia pathway
377263	0	0	0	0	1	1	GABAergic synapse
377873	3	3	5	6	8	10	Herpes simplex infection
413340	0	0	0	0	0	0	Glycolysis (Embden-Meyerhof pathway), glucose => pyruvate
413341	0	0	0	0	0	0	Glycolysis, core module involving three-carbon compounds
413342	0	0	0	0	0	0	Gluconeogenesis, oxaloacetate => fructose-6P
413343	0	0	0	0	0	0	Pentose phosphate pathway (Pentose phosphate cycle)
413348	0	0	0	0	0	0	Citrate cycle, second carbon oxidation, 2-oxoglutarate => oxaloacetate
413352	0	0	0	0	0	0	Lysine degradation, lysine => saccharopine => acetoacetyl-CoA
413353	0	0	0	0	0	0	Methionine degradation
413354	0	0	0	0	0	0	Leucine degradation, leucine => acetoacetate + acetyl-CoA
413356	0	0	0	0	0	0	N-glycan biosynthesis, complex type
413360	0	0	0	0	0	0	Pyrimidine ribonucleotide biosynthesis, UMP => UDP/UTP,CDP/CTP
413361	0	0	0	0	0	0	N-glycan precursor biosynthesis
413362	0	0	0	0	0	0	O-glycan biosynthesis, mucin type core
413365	0	0	0	0	0	0	Glycosaminoglycan biosynthesis, heparan sulfate backbone
413381	0	0	0	0	0	0	beta-Oxidation
413384	0	0	0	0	0	0	Triacylglycerol biosynthesis
413387	0	0	0	0	0	0	C5 isoprenoid biosynthesis, mevalonate pathway
413388	0	0	0	0	0	0	Acylglycerol degradation
413390	0	0	0	0	0	0	Cholesterol biosynthesis, squalene 2,3-epoxide => cholesterol
413400	0	0	0	0	0	0	Inositol phosphate metabolism, PI=> PIP2 => Ins(1,4,5)P3 => Ins(1,3,4,5)P4
413432	0	0	0	0	0	0	Bile acid biosynthesis, cholesterol => cholate/chenodeoxycholate
413446	0	0	0	0	0	0	Methionine salvage pathway
413482	0	0	0	0	0	0	Fatty acid biosynthesis, elongation, endoplasmic reticulum
469199	2	4	5	6	9	9	Dopaminergic synapse
469200	0	1	1	1	1	2	Legionellosis
523016	3	4	5	5	7	8	Transcriptional misregulation in cancer
524496	0	0	0	0	0	0	Ceramide biosynthesis
524497	0	0	0	0	0	0	Sphingosine biosynthesis
525336	0	0	1	2	2	2	Serotonergic synapse
537443	0	0	1	1	2	2	Retrograde endocannabinoid signaling
546258	1	2	2	2	2	2	Cocaine addiction
547607	1	2	2	3	5	5	Amphetamine addiction
552665	0	0	0	0	0	0	Morphine addiction
583255	0	0	0	0	0	0	Nicotine addiction
585562	7	11	19	21	25	29	Epstein-Barr virus infection
585563	0	4	6	9	10	11	Alcoholism
618580	0	0	0	0	0	0	Adenine ribonucleotide biosynthesis, IMP => ADP,ATP
618581	0	0	0	0	0	0	Guanine ribonucleotide biosynthesis IMP => GDP,GTP
634527	0	0	0	0	2	3	NF-kappa B signaling pathway
658418	9	12	16	23	27	33	Viral carcinogenesis
673221	0	0	0	0	0	0	Chemical carcinogenesis
692234	9	13	20	29	34	38	PI3K-Akt signaling pathway
694606	7	8	13	15	19	20	Hepatitis B
695200	2	2	5	6	6	7	HIF-1 signaling pathway
698773	0	0	1	1	2	2	Circadian entrainment
714485	0	0	0	0	0	0	2-Oxocarboxylic acid metabolism
749777	4	6	6	8	12	14	Hippo signaling pathway
777534	0	0	0	0	1	1	Insulin secretion
782000	6	6	9	16	21	23	Proteoglycans in cancer
790011	0	0	0	0	0	0	Ovarian steroidogenesis
790012	0	0	0	0	0	0	Biosynthesis of amino acids
799177	4	4	6	7	9	9	Estrogen signaling pathway
812256	2	2	4	4	6	7	TNF signaling pathway
814182	1	1	3	4	8	8	Prolactin signaling pathway
814926	0	0	0	0	0	0	Carbon metabolism
82926	0	0	0	0	0	0	Glycolysis / Gluconeogenesis
82927	0	0	0	0	0	0	Citrate cycle (TCA cycle)
82928	0	0	0	0	0	0	Pentose phosphate pathway
82929	0	0	0	0	0	0	Pentose and glucuronate interconversions
82930	0	0	0	0	0	0	Fructose and mannose metabolism
82931	0	0	0	0	0	0	Galactose metabolism
82932	0	0	0	0	0	0	Ascorbate and aldarate metabolism
82933	0	0	0	0	1	1	Fatty acid biosynthesis
82934	0	0	0	0	0	0	Fatty acid elongation
82935	0	0	0	0	0	0	Fatty acid degradation
82936	0	0	0	0	0	0	Synthesis and degradation of ketone bodies
82937	0	0	0	0	0	0	Steroid biosynthesis
82938	0	0	0	0	0	0	Primary bile acid biosynthesis
82939	0	0	0	0	0	0	Ubiquinone and other terpenoid-quinone biosynthesis
82940	0	0	0	0	0	0	Steroid hormone biosynthesis
82942	0	0	0	0	0	0	Oxidative phosphorylation
82943	0	0	0	0	0	0	Arginine biosynthesis
82944	0	1	2	2	2	2	Purine metabolism
82946	0	1	3	3	3	3	Pyrimidine metabolism
82949	0	0	0	0	0	0	Glycine, serine and threonine metabolism
82952	0	0	0	0	0	0	Valine, leucine and isoleucine degradation
82956	0	0	0	0	0	1	Lysine degradation
82957	0	0	0	0	0	0	Arginine and proline metabolism
82958	0	0	0	0	0	0	Histidine metabolism
82959	0	0	0	0	0	0	Tyrosine metabolism
82960	0	0	0	0	0	0	Phenylalanine metabolism
82964	0	0	0	0	0	0	Tryptophan metabolism
82966	0	0	0	0	0	0	beta-Alanine metabolism
82967	0	0	0	0	0	0	Taurine and hypotaurine metabolism
82969	0	0	0	0	0	0	Selenocompound metabolism
82973	0	1	1	1	1	1	Glutathione metabolism
82974	0	0	0	0	0	0	Starch and sucrose metabolism
82975	0	0	0	0	0	0	N-Glycan biosynthesis
82976	0	0	0	0	0	0	Other glycan degradation
82977	0	0	0	0	0	0	Mucin type O-glycan biosynthesis
82978	0	0	0	0	0	1	Other types of O-glycan biosynthesis
82979	0	0	0	0	0	0	Amino sugar and nucleotide sugar metabolism
82981	0	0	0	0	0	0	Glycosaminoglycan degradation
82982	0	0	0	0	0	0	Glycosaminoglycan biosynthesis - chondroitin sulfate / dermatan sulfate
82983	0	0	0	0	0	0	Glycosaminoglycan biosynthesis - keratan sulfate
82984	0	0	0	0	0	0	Glycosaminoglycan biosynthesis - heparan sulfate / heparin
82986	0	0	0	0	0	0	Glycerolipid metabolism
82987	1	1	1	1	1	1	Inositol phosphate metabolism
82988	0	0	0	0	0	0	Glycosylphosphatidylinositol (GPI)-anchor biosynthesis
82989	0	0	0	0	0	0	Glycerophospholipid metabolism
82990	0	0	0	0	0	1	Ether lipid metabolism
82991	0	0	0	0	0	0	Arachidonic acid metabolism
82992	0	0	0	0	0	0	Linoleic acid metabolism
82993	0	0	0	0	0	0	alpha-Linolenic acid metabolism
82994	0	0	0	0	0	0	Sphingolipid metabolism
82995	0	0	0	0	0	0	Glycosphingolipid biosynthesis - lacto and neolacto series
82996	0	0	0	0	0	0	Glycosphingolipid biosynthesis - globo and isoglobo series
82997	0	0	0	0	0	0	Glycosphingolipid biosynthesis - ganglio series
82998	0	0	0	0	1	1	Pyruvate metabolism
83002	0	0	0	0	0	0	Glyoxylate and dicarboxylate metabolism
83004	0	0	0	0	1	1	Propanoate metabolism
83007	0	0	0	0	0	0	Butanoate metabolism
83008	0	0	1	1	1	1	One carbon pool by folate
83011	0	0	0	0	0	0	Thiamine metabolism
83014	0	0	0	0	0	0	Nicotinate and nicotinamide metabolism
83015	0	0	0	0	0	0	Pantothenate and CoA biosynthesis
83018	0	0	0	0	0	0	Folate biosynthesis
83020	0	0	0	0	0	0	Retinol metabolism
83021	0	0	0	0	0	0	Porphyrin and chlorophyll metabolism
83022	0	0	0	0	0	0	Terpenoid backbone biosynthesis
83025	0	0	0	0	0	0	Nitrogen metabolism
83026	0	0	0	0	0	0	Sulfur metabolism
83030	0	0	0	0	0	0	Aminoacyl-tRNA biosynthesis
83031	0	0	0	0	0	0	Metabolism of xenobiotics by cytochrome P450
83032	0	0	0	0	0	0	Drug metabolism - cytochrome P450
83033	0	0	0	0	0	0	Drug metabolism - other enzymes
83034	0	0	0	0	0	0	Biosynthesis of unsaturated fatty acids
83035	0	0	0	0	0	0	ABC transporters
83036	2	2	2	2	2	2	Ribosome
83037	0	0	0	0	0	0	RNA polymerase
83038	0	0	0	0	0	0	Basal transcription factors
83039	2	3	7	10	11	13	DNA replication
83040	2	8	17	21	24	27	Proteasome
83041	0	0	0	0	0	0	Protein export
83042	1	1	1	1	1	1	PPAR signaling pathway
83043	1	1	3	3	3	3	Base excision repair
83044	2	3	4	6	8	8	Nucleotide excision repair
83045	3	4	4	6	7	7	Mismatch repair
83046	0	1	4	6	8	8	Homologous recombination
83047	0	0	1	1	1	1	Non-homologous end-joining
83048	6	6	8	13	16	18	MAPK signaling pathway
83049	4	4	6	9	12	15	ErbB signaling pathway
83050	1	1	1	2	2	3	Calcium signaling pathway
83051	2	2	4	6	7	7	Cytokine-cytokine receptor interaction
83052	1	1	1	1	1	1	Phosphatidylinositol signaling system
83053	0	0	0	1	1	2	Neuroactive ligand-receptor interaction
83054	13	19	26	31	36	43	Cell cycle
83055	6	8	9	10	12	13	p53 signaling pathway
83056	2	2	3	5	8	11	Ubiquitin mediated proteolysis
83057	0	0	0	0	1	1	SNARE interactions in vesicular transport
83058	2	3	5	6	6	6	Autophagy - animal
83059	1	2	4	6	6	7	mTOR signaling pathway
83060	4	4	6	8	10	11	Apoptosis
83061	4	4	5	8	8	9	Wnt signaling pathway
83062	0	1	2	2	2	3	Notch signaling pathway
83063	0	0	0	0	0	0	Hedgehog signaling pathway
83064	3	5	7	9	9	9	TGF-beta signaling pathway
83065	3	4	7	14	16	17	Axon guidance
83066	3	3	5	9	12	12	VEGF signaling pathway
83067	5	6	11	20	24	29	Focal adhesion
83068	0	2	3	5	5	7	ECM-receptor interaction
83069	0	0	1	2	2	2	Cell adhesion molecules (CAMs)
83070	3	3	6	9	10	10	Adherens junction
83071	6	8	8	10	11	13	Tight junction
83072	2	2	3	5	6	6	Gap junction
83073	0	0	0	0	0	0	Complement and coagulation cascades
83074	1	1	2	3	3	3	Antigen processing and presentation
83075	0	0	0	0	0	0	Renin-angiotensin system
83076	3	3	5	5	7	7	Toll-like receptor signaling pathway
83077	2	2	4	4	5	6	Jak-STAT signaling pathway
83078	0	1	1	2	2	2	Hematopoietic cell lineage
83079	2	2	3	6	6	7	Natural killer cell mediated cytotoxicity
83080	3	3	5	8	10	11	T cell receptor signaling pathway
83081	3	3	5	8	9	9	B cell receptor signaling pathway
83082	2	2	4	7	8	8	Fc epsilon RI signaling pathway
83083	3	3	3	7	9	9	Leukocyte transendothelial migration
83084	0	0	0	0	0	0	Circadian rhythm
83085	0	0	2	4	5	5	Long-term potentiation
83086	2	4	5	6	6	6	Long-term depression
83087	0	0	0	0	0	0	Olfactory transduction
83088	0	0	0	0	0	0	Taste transduction
83089	4	5	6	17	21	22	Regulation of actin cytoskeleton
83090	1	1	3	5	7	7	Insulin signaling pathway
83091	3	3	4	5	7	7	GnRH signaling pathway
83092	0	0	2	4	4	4	Melanogenesis
83093	0	0	1	1	2	3	Adipocytokine signaling pathway
83094	1	1	2	2	2	2	Type II diabetes mellitus
83095	0	0	0	0	0	0	Type I diabetes mellitus
83096	0	0	0	0	0	0	Maturity onset diabetes of the young
83097	0	1	2	2	2	2	Alzheimer's disease
83098	1	1	1	1	1	2	Parkinson's disease
83099	2	2	2	2	3	3	Amyotrophic lateral sclerosis (ALS)
83100	1	2	3	3	3	3	Huntington's disease
83101	0	1	1	1	2	3	Vibrio cholerae infection
83102	4	4	5	5	7	8	Epithelial cell signaling in Helicobacter pylori infection
83103	1	1	1	3	4	4	Pathogenic Escherichia coli infection
83104	2	2	3	4	6	6	Shigellosis
83105	9	11	19	31	36	41	Pathways in cancer
83106	6	6	8	12	13	13	Colorectal cancer
83107	4	4	8	10	11	12	Renal cell carcinoma
83108	5	5	8	13	13	13	Pancreatic cancer
83109	4	4	6	8	8	8	Endometrial cancer
83110	3	3	6	8	8	8	Glioma
83111	4	5	10	13	13	13	Prostate cancer
83112	2	2	3	5	5	5	Thyroid cancer
83113	1	1	1	1	1	1	Basal cell carcinoma
83114	3	3	7	10	12	12	Melanoma
83115	3	3	5	7	8	8	Bladder cancer
83116	3	4	7	8	9	9	Chronic myeloid leukemia
83117	2	2	4	6	7	8	Acute myeloid leukemia
83118	3	4	8	11	12	16	Small cell lung cancer
83119	3	3	6	8	9	9	Non-small cell lung cancer
83120	0	0	0	0	0	0	Asthma
83121	0	0	0	0	0	0	Autoimmune thyroid disease
83122	0	3	4	5	5	6	Systemic lupus erythematosus
83123	0	0	0	0	0	0	Allograft rejection
83124	0	0	0	0	0	0	Graft-versus-host disease
83125	0	0	0	0	0	0	Primary immunodeficiency
835410	0	0	0	0	0	0	Thyroid hormone synthesis
842771	1	1	1	1	1	1	Inflammatory bowel disease (IBD)
852705	5	9	13	16	18	18	MicroRNAs in cancer
855811	0	0	0	0	0	0	Citrate cycle (TCA cycle, Krebs cycle)
862188	4	4	5	5	5	6	Non-alcoholic fatty liver disease (NAFLD)
868084	0	0	0	0	0	0	Fatty acid metabolism
868085	5	5	9	18	20	21	Ras signaling pathway
868086	5	5	9	18	22	22	Rap1 signaling pathway
908257	2	4	6	8	10	10	Adrenergic signaling in cardiomyocytes
921162	5	5	10	12	14	15	FoxO signaling pathway
93344	0	0	0	1	1	1	Cardiac muscle contraction
946598	3	4	7	8	9	10	Thyroid hormone signaling pathway
948277	1	1	1	2	5	5	Inflammatory mediator regulation of TRP channels
952858	1	1	3	6	9	10	Platelet activation
952859	2	2	3	6	9	10	Oxytocin signaling pathway
96530	0	0	1	3	4	4	Vascular smooth muscle contraction
983748	0	0	2	4	5	5	cGMP-PKG signaling pathway
989139	4	6	7	7	8	9	AMPK signaling pathway
99051	3	3	5	9	11	12	Chemokine signaling pathway
99052	0	0	0	0	0	0	Lysosome
997799	0	0	0	0	0	0	Glucuronate pathway (uronate pathway)

## Sheet: B
bs_id	50	100	150	200	250	300	name
101142	0	0	0	0	0	0	Alanine, aspartate and glutamate metabolism
101143	1	1	1	1	1	1	Neurotrophin signaling pathway
101144	0	0	0	0	0	0	Prion diseases
1017634	1	1	2	2	4	5	cAMP signaling pathway
102279	0	0	1	2	2	2	Endocytosis
1026136	0	0	1	2	3	4	Signaling pathways regulating pluripotency of stem cells
104488	0	0	0	0	0	0	Cysteine and methionine metabolism
1059538	0	0	1	1	1	1	Central carbon metabolism in cancer
1059539	0	0	0	0	0	0	Choline metabolism in cancer
114227	0	0	0	0	0	0	Dorso-ventral axis formation
114228	0	0	0	0	0	0	Fc gamma R-mediated phagocytosis
114229	2	2	2	2	2	2	Hypertrophic cardiomyopathy (HCM)
1144995	0	0	0	0	0	0	Sphingolipid signaling pathway
1144996	0	0	0	0	1	1	Glucagon signaling pathway
117291	0	0	0	0	0	0	RNA degradation
117292	0	0	0	0	0	0	RIG-I-like receptor signaling pathway
117293	1	1	1	1	1	1	Arrhythmogenic right ventricular cardiomyopathy (ARVC)
119304	2	6	7	8	8	8	Progesterone-mediated oocyte maturation
121494	2	2	2	2	2	2	Dilated cardiomyopathy
122191	0	0	1	1	1	1	NOD-like receptor signaling pathway
1222950	0	0	0	0	0	0	Regulation of lipolysis in adipocytes
1222951	1	1	1	1	1	1	Renin secretion
125136	0	0	0	0	0	0	Spliceosome
125137	0	0	0	0	0	0	Cytosolic DNA-sensing pathway
125138	1	1	1	1	1	1	Viral myocarditis
126909	3	8	10	10	11	12	Oocyte meiosis
1272485	0	0	0	0	1	1	Aldosterone synthesis and secretion
1272486	0	0	0	0	1	1	Insulin resistance
128760	0	0	0	0	0	0	Intestinal immune network for IgA production
130626	0	0	0	0	0	1	Aldosterone-regulated sodium reabsorption
1311074	0	0	1	1	1	2	Phospholipase D signaling pathway
131226	0	0	0	0	0	0	Peroxisome
1319988	1	1	1	2	2	2	AGE-RAGE signaling pathway in diabetic complications
1319989	0	0	0	0	1	1	Longevity regulating pathway
1340713	0	0	0	0	1	1	Longevity regulating pathway - multiple species
1384747	0	0	0	0	0	0	Apoptosis - multiple species
1393107	0	0	0	0	0	0	Hippo signaling pathway -multiple species
1404797	0	0	0	1	1	1	Platinum drug resistance
1404798	0	0	1	1	1	3	EGFR tyrosine kinase inhibitor resistance
1404799	0	0	0	0	0	0	Endocrine resistance
1435207	0	0	1	1	2	3	Breast cancer
143700	0	0	0	0	1	1	Vasopressin-regulated water reabsorption
1440526	0	0	0	0	0	0	Antifolate resistance
144181	0	0	0	0	0	0	Leishmaniasis
144182	0	0	0	0	0	0	Proximal tubule bicarbonate reclamation
1458885	0	0	0	2	2	2	Th1 and Th2 cell differentiation
1469011	0	0	0	0	0	0	Mannose type O-glycan biosynthesis
1469482	0	0	0	1	1	1	Th17 cell differentiation
1474301	0	0	1	2	3	3	IL-17 signaling pathway
1474302	0	0	0	0	0	0	Fluid shear stress and atherosclerosis
147586	0	0	0	0	0	0	Collecting duct acid secretion
147809	0	1	1	1	1	1	Chagas disease (American trypanosomiasis)
1492886	0	2	2	2	2	2	Apelin signaling pathway
1496831	0	0	0	0	1	1	Mitophagy - animal
149806	0	0	0	0	0	0	Phototransduction
149807	0	0	0	0	0	0	Bacterial invasion of epithelial cells
1510434	0	0	0	0	0	0	Autophagy - other
1510435	0	0	0	0	0	0	Ferroptosis
152665	0	0	0	0	0	0	Malaria
153376	0	1	1	1	2	2	Salivary secretion
153910	0	0	0	0	1	2	Phagosome
154409	1	2	2	2	2	2	Gastric acid secretion
167324	0	1	1	1	1	1	Amoebiasis
167325	0	0	0	0	2	2	Protein processing in endoplasmic reticulum
169306	0	0	0	0	0	0	Pancreatic secretion
169642	0	0	0	0	0	0	Toxoplasmosis
170720	0	0	0	0	0	0	Carbohydrate digestion and absorption
172846	0	0	0	0	0	0	Staphylococcus aureus infection
172847	2	2	2	2	4	4	Protein digestion and absorption
173973	0	0	0	1	1	2	Hepatitis C
177876	0	0	0	1	1	1	RNA transport
193146	0	0	1	1	2	2	Bile secretion
193147	0	0	0	0	0	0	Osteoclast differentiation
193328	0	0	0	0	0	0	mRNA surveillance pathway
194384	0	0	0	0	0	0	African trypanosomiasis
194385	0	0	0	0	0	0	Fat digestion and absorption
199378	0	0	0	0	0	0	Ribosome biogenesis in eukaryotes
199556	0	0	0	0	0	0	Vitamin digestion and absorption
200309	0	0	0	0	0	1	Rheumatoid arthritis
212237	0	0	1	1	1	1	Mineral absorption
213306	0	0	0	1	1	2	Measles
213307	0	0	0	0	0	0	Endocrine and other factor-regulated calcium reabsorption
213780	0	0	0	0	0	1	Tuberculosis
213818	0	0	1	1	1	2	Glutamatergic synapse
217173	0	0	0	1	1	1	Influenza A
217716	0	0	0	0	1	1	Cholinergic synapse
218111	0	0	0	0	0	0	Pertussis
373900	0	0	0	0	0	1	Synaptic vesicle cycle
373901	1	2	3	5	6	6	HTLV-I infection
375172	0	0	1	1	1	1	Salmonella infection
377262	1	1	1	3	4	6	Fanconi anemia pathway
377263	1	1	1	1	1	1	GABAergic synapse
377873	1	2	2	2	2	2	Herpes simplex infection
413340	0	0	0	0	0	0	Glycolysis (Embden-Meyerhof pathway), glucose => pyruvate
413341	0	0	0	0	0	0	Glycolysis, core module involving three-carbon compounds
413342	0	0	0	0	0	0	Gluconeogenesis, oxaloacetate => fructose-6P
413343	0	0	0	0	0	0	Pentose phosphate pathway (Pentose phosphate cycle)
413348	0	0	0	0	0	0	Citrate cycle, second carbon oxidation, 2-oxoglutarate => oxaloacetate
413352	0	0	0	0	0	0	Lysine degradation, lysine => saccharopine => acetoacetyl-CoA
413353	0	0	0	0	0	0	Methionine degradation
413354	0	0	0	0	0	0	Leucine degradation, leucine => acetoacetate + acetyl-CoA
413356	0	0	0	0	0	0	N-glycan biosynthesis, complex type
413360	0	0	0	0	0	0	Pyrimidine ribonucleotide biosynthesis, UMP => UDP/UTP,CDP/CTP
413361	0	0	0	0	0	0	N-glycan precursor biosynthesis
413362	0	0	0	0	0	0	O-glycan biosynthesis, mucin type core
413365	0	0	0	0	0	0	Glycosaminoglycan biosynthesis, heparan sulfate backbone
413381	0	0	0	0	0	0	beta-Oxidation
413384	0	0	0	0	0	0	Triacylglycerol biosynthesis
413387	0	0	0	0	0	0	C5 isoprenoid biosynthesis, mevalonate pathway
413388	0	0	0	0	0	0	Acylglycerol degradation
413390	0	0	0	0	0	0	Cholesterol biosynthesis, squalene 2,3-epoxide => cholesterol
413400	0	0	0	0	0	0	Inositol phosphate metabolism, PI=> PIP2 => Ins(1,4,5)P3 => Ins(1,3,4,5)P4
413432	0	0	0	0	0	0	Bile acid biosynthesis, cholesterol => cholate/chenodeoxycholate
413446	0	0	0	0	0	0	Methionine salvage pathway
413482	0	0	0	0	0	0	Fatty acid biosynthesis, elongation, endoplasmic reticulum
469199	0	1	2	2	3	3	Dopaminergic synapse
469200	0	0	1	1	1	1	Legionellosis
523016	0	0	1	1	1	2	Transcriptional misregulation in cancer
524496	0	0	0	0	0	0	Ceramide biosynthesis
524497	0	0	0	0	0	0	Sphingosine biosynthesis
525336	0	0	0	0	0	1	Serotonergic synapse
537443	1	1	2	2	2	3	Retrograde endocannabinoid signaling
546258	0	0	0	0	1	1	Cocaine addiction
547607	0	0	1	1	2	2	Amphetamine addiction
552665	2	2	2	2	2	2	Morphine addiction
583255	1	1	2	2	2	3	Nicotine addiction
585562	0	1	1	2	2	2	Epstein-Barr virus infection
585563	1	1	1	2	3	4	Alcoholism
618580	0	0	0	0	0	0	Adenine ribonucleotide biosynthesis, IMP => ADP,ATP
618581	0	0	0	0	0	0	Guanine ribonucleotide biosynthesis IMP => GDP,GTP
634527	0	0	1	1	1	1	NF-kappa B signaling pathway
658418	0	2	2	4	5	6	Viral carcinogenesis
673221	0	0	0	0	0	0	Chemical carcinogenesis
692234	1	2	3	3	5	9	PI3K-Akt signaling pathway
694606	0	0	0	2	3	5	Hepatitis B
695200	0	0	0	0	0	1	HIF-1 signaling pathway
698773	1	2	3	3	3	3	Circadian entrainment
714485	0	0	0	0	0	0	2-Oxocarboxylic acid metabolism
749777	0	0	0	0	1	1	Hippo signaling pathway
777534	1	1	1	1	2	2	Insulin secretion
782000	1	2	2	2	2	3	Proteoglycans in cancer
790011	0	0	0	0	0	0	Ovarian steroidogenesis
790012	0	0	0	0	0	0	Biosynthesis of amino acids
799177	0	0	0	0	1	1	Estrogen signaling pathway
812256	0	2	3	3	4	4	TNF signaling pathway
814182	0	0	0	1	1	1	Prolactin signaling pathway
814926	0	0	0	0	0	0	Carbon metabolism
82926	0	0	0	0	0	0	Glycolysis / Gluconeogenesis
82927	0	0	0	0	0	0	Citrate cycle (TCA cycle)
82928	0	0	0	0	0	0	Pentose phosphate pathway
82929	0	0	0	0	0	0	Pentose and glucuronate interconversions
82930	0	0	0	0	0	0	Fructose and mannose metabolism
82931	0	0	0	0	0	0	Galactose metabolism
82932	0	0	0	0	0	0	Ascorbate and aldarate metabolism
82933	0	0	0	0	0	0	Fatty acid biosynthesis
82934	0	0	0	0	0	0	Fatty acid elongation
82935	0	0	0	0	0	0	Fatty acid degradation
82936	0	0	0	0	0	0	Synthesis and degradation of ketone bodies
82937	0	0	0	0	0	0	Steroid biosynthesis
82938	0	0	0	0	0	0	Primary bile acid biosynthesis
82939	0	0	0	0	0	0	Ubiquinone and other terpenoid-quinone biosynthesis
82940	0	0	0	0	0	0	Steroid hormone biosynthesis
82942	0	0	0	0	0	1	Oxidative phosphorylation
82943	0	0	0	0	0	0	Arginine biosynthesis
82944	1	1	1	2	2	2	Purine metabolism
82946	0	0	0	1	1	1	Pyrimidine metabolism
82949	0	0	0	0	0	0	Glycine, serine and threonine metabolism
82952	0	0	0	0	0	0	Valine, leucine and isoleucine degradation
82956	0	0	1	2	2	2	Lysine degradation
82957	0	0	0	0	0	0	Arginine and proline metabolism
82958	0	0	0	0	0	0	Histidine metabolism
82959	0	0	0	0	0	0	Tyrosine metabolism
82960	0	0	0	0	0	0	Phenylalanine metabolism
82964	0	0	1	1	1	1	Tryptophan metabolism
82966	0	0	0	0	0	0	beta-Alanine metabolism
82967	0	0	0	0	0	0	Taurine and hypotaurine metabolism
82969	0	0	0	0	0	0	Selenocompound metabolism
82973	0	0	0	1	1	1	Glutathione metabolism
82974	0	0	0	0	0	0	Starch and sucrose metabolism
82975	0	0	0	0	0	0	N-Glycan biosynthesis
82976	0	0	0	0	0	0	Other glycan degradation
82977	0	0	0	0	0	0	Mucin type O-glycan biosynthesis
82978	0	0	1	1	1	1	Other types of O-glycan biosynthesis
82979	0	0	0	0	0	0	Amino sugar and nucleotide sugar metabolism
82981	0	1	1	1	1	1	Glycosaminoglycan degradation
82982	0	0	0	0	1	1	Glycosaminoglycan biosynthesis - chondroitin sulfate / dermatan sulfate
82983	0	0	0	0	0	0	Glycosaminoglycan biosynthesis - keratan sulfate
82984	0	0	0	0	0	0	Glycosaminoglycan biosynthesis - heparan sulfate / heparin
82986	0	0	0	0	0	0	Glycerolipid metabolism
82987	0	0	0	0	0	0	Inositol phosphate metabolism
82988	0	0	0	0	0	0	Glycosylphosphatidylinositol (GPI)-anchor biosynthesis
82989	0	0	0	0	0	0	Glycerophospholipid metabolism
82990	0	0	1	1	1	1	Ether lipid metabolism
82991	0	0	0	0	0	0	Arachidonic acid metabolism
82992	0	0	0	0	0	0	Linoleic acid metabolism
82993	0	0	0	0	0	0	alpha-Linolenic acid metabolism
82994	0	0	0	0	0	0	Sphingolipid metabolism
82995	0	0	0	0	0	0	Glycosphingolipid biosynthesis - lacto and neolacto series
82996	0	0	0	0	0	0	Glycosphingolipid biosynthesis - globo and isoglobo series
82997	0	0	0	0	0	0	Glycosphingolipid biosynthesis - ganglio series
82998	0	0	0	0	0	0	Pyruvate metabolism
83002	0	0	0	0	0	0	Glyoxylate and dicarboxylate metabolism
83004	0	0	0	0	0	0	Propanoate metabolism
83007	0	0	0	0	0	0	Butanoate metabolism
83008	0	0	0	0	0	0	One carbon pool by folate
83011	0	0	0	0	0	0	Thiamine metabolism
83014	0	0	0	0	0	0	Nicotinate and nicotinamide metabolism
83015	0	0	0	0	0	0	Pantothenate and CoA biosynthesis
83018	0	0	0	0	0	0	Folate biosynthesis
83020	0	0	0	0	0	0	Retinol metabolism
83021	0	0	0	0	0	0	Porphyrin and chlorophyll metabolism
83022	0	0	0	0	0	0	Terpenoid backbone biosynthesis
83025	0	0	0	0	0	0	Nitrogen metabolism
83026	0	0	0	0	0	0	Sulfur metabolism
83030	0	0	0	0	0	0	Aminoacyl-tRNA biosynthesis
83031	0	0	0	0	0	0	Metabolism of xenobiotics by cytochrome P450
83032	0	0	1	1	1	1	Drug metabolism - cytochrome P450
83033	0	0	0	0	0	0	Drug metabolism - other enzymes
83034	0	0	0	0	0	0	Biosynthesis of unsaturated fatty acids
83035	2	2	3	3	3	3	ABC transporters
83036	0	0	0	0	0	0	Ribosome
83037	0	0	0	0	0	0	RNA polymerase
83038	0	0	0	0	0	0	Basal transcription factors
83039	0	0	0	0	0	1	DNA replication
83040	0	0	1	1	1	1	Proteasome
83041	0	0	0	0	0	0	Protein export
83042	0	0	0	0	0	0	PPAR signaling pathway
83043	0	0	1	1	1	1	Base excision repair
83044	0	0	0	0	0	0	Nucleotide excision repair
83045	0	0	1	1	1	1	Mismatch repair
83046	0	0	0	1	2	2	Homologous recombination
83047	0	0	0	0	0	0	Non-homologous end-joining
83048	1	1	1	1	2	3	MAPK signaling pathway
83049	0	1	2	3	3	4	ErbB signaling pathway
83050	2	5	5	5	5	5	Calcium signaling pathway
83051	3	4	7	8	10	11	Cytokine-cytokine receptor interaction
83052	0	0	0	0	0	0	Phosphatidylinositol signaling system
83053	2	3	4	4	4	5	Neuroactive ligand-receptor interaction
83054	3	8	9	11	11	12	Cell cycle
83055	0	2	3	4	4	6	p53 signaling pathway
83056	0	2	3	3	5	5	Ubiquitin mediated proteolysis
83057	0	0	0	0	0	0	SNARE interactions in vesicular transport
83058	0	0	0	0	0	0	Autophagy - animal
83059	0	0	0	0	0	0	mTOR signaling pathway
83060	0	1	1	2	3	3	Apoptosis
83061	1	1	1	2	2	2	Wnt signaling pathway
83062	0	0	0	1	1	1	Notch signaling pathway
83063	0	0	1	1	1	1	Hedgehog signaling pathway
83064	0	0	1	2	2	2	TGF-beta signaling pathway
83065	0	3	4	4	5	5	Axon guidance
83066	0	0	0	0	0	0	VEGF signaling pathway
83067	2	5	5	5	5	6	Focal adhesion
83068	0	1	1	1	2	3	ECM-receptor interaction
83069	0	0	0	1	1	2	Cell adhesion molecules (CAMs)
83070	0	0	0	0	0	0	Adherens junction
83071	0	0	2	3	4	6	Tight junction
83072	0	1	1	1	2	2	Gap junction
83073	0	0	0	0	0	0	Complement and coagulation cascades
83074	0	0	0	0	0	0	Antigen processing and presentation
83075	0	0	0	0	1	1	Renin-angiotensin system
83076	0	0	0	0	0	0	Toll-like receptor signaling pathway
83077	2	2	2	3	4	5	Jak-STAT signaling pathway
83078	1	1	2	2	3	3	Hematopoietic cell lineage
83079	0	0	0	0	0	0	Natural killer cell mediated cytotoxicity
83080	0	1	1	1	1	1	T cell receptor signaling pathway
83081	0	0	0	0	0	0	B cell receptor signaling pathway
83082	0	0	0	0	0	0	Fc epsilon RI signaling pathway
83083	0	0	0	1	1	3	Leukocyte transendothelial migration
83084	1	1	1	1	1	1	Circadian rhythm
83085	0	0	0	0	0	1	Long-term potentiation
83086	0	0	0	0	0	0	Long-term depression
83087	1	2	2	2	2	2	Olfactory transduction
83088	1	2	3	3	3	3	Taste transduction
83089	2	4	4	4	5	6	Regulation of actin cytoskeleton
83090	0	0	0	0	0	0	Insulin signaling pathway
83091	0	0	0	0	0	0	GnRH signaling pathway
83092	0	0	1	1	1	1	Melanogenesis
83093	0	0	0	0	0	1	Adipocytokine signaling pathway
83094	0	0	0	0	0	0	Type II diabetes mellitus
83095	0	0	0	0	0	0	Type I diabetes mellitus
83096	0	0	0	0	0	0	Maturity onset diabetes of the young
83097	0	1	1	1	2	2	Alzheimer's disease
83098	0	1	1	1	2	2	Parkinson's disease
83099	0	0	0	0	0	0	Amyotrophic lateral sclerosis (ALS)
83100	0	0	0	0	1	1	Huntington's disease
83101	0	0	0	0	0	1	Vibrio cholerae infection
83102	0	0	0	0	1	2	Epithelial cell signaling in Helicobacter pylori infection
83103	0	0	0	0	1	1	Pathogenic Escherichia coli infection
83104	0	0	0	0	0	0	Shigellosis
83105	3	3	5	6	8	10	Pathways in cancer
83106	0	0	0	0	0	0	Colorectal cancer
83107	0	1	1	1	1	1	Renal cell carcinoma
83108	0	0	0	0	1	1	Pancreatic cancer
83109	0	0	0	0	0	0	Endometrial cancer
83110	0	0	0	0	0	0	Glioma
83111	0	0	0	0	1	2	Prostate cancer
83112	1	1	1	1	1	1	Thyroid cancer
83113	0	0	0	0	0	0	Basal cell carcinoma
83114	0	0	0	0	1	2	Melanoma
83115	0	0	0	0	0	0	Bladder cancer
83116	0	0	0	1	1	1	Chronic myeloid leukemia
83117	0	0	2	3	3	3	Acute myeloid leukemia
83118	1	1	1	1	1	2	Small cell lung cancer
83119	0	0	0	1	1	1	Non-small cell lung cancer
83120	0	0	0	1	1	1	Asthma
83121	0	0	0	0	0	0	Autoimmune thyroid disease
83122	0	0	0	1	1	2	Systemic lupus erythematosus
83123	0	0	0	0	0	0	Allograft rejection
83124	0	0	0	0	0	0	Graft-versus-host disease
83125	0	0	0	0	0	0	Primary immunodeficiency
835410	0	0	0	0	1	1	Thyroid hormone synthesis
842771	0	0	0	0	0	0	Inflammatory bowel disease (IBD)
852705	1	2	3	4	5	7	MicroRNAs in cancer
855811	0	0	0	0	0	0	Citrate cycle (TCA cycle, Krebs cycle)
862188	0	0	0	0	0	1	Non-alcoholic fatty liver disease (NAFLD)
868084	0	0	0	0	0	0	Fatty acid metabolism
868085	1	2	3	3	4	6	Ras signaling pathway
868086	1	1	2	2	3	7	Rap1 signaling pathway
908257	1	1	1	1	2	4	Adrenergic signaling in cardiomyocytes
921162	0	2	3	3	3	3	FoxO signaling pathway
93344	1	1	1	1	1	1	Cardiac muscle contraction
946598	0	0	0	0	0	0	Thyroid hormone signaling pathway
948277	0	0	0	0	0	0	Inflammatory mediator regulation of TRP channels
952858	0	1	1	1	1	1	Platelet activation
952859	2	4	4	4	4	4	Oxytocin signaling pathway
96530	3	4	5	6	6	6	Vascular smooth muscle contraction
983748	1	2	2	2	3	3	cGMP-PKG signaling pathway
989139	0	0	0	1	2	3	AMPK signaling pathway
99051	0	1	2	4	4	4	Chemokine signaling pathway
99052	0	0	0	0	0	1	Lysosome
997799	0	0	0	0	0	0	Glucuronate pathway (uronate pathway)

## Sheet: C
bs_id	50	100	150	200	250	300	name
101142	0	1	1	1	2	2	Alanine, aspartate and glutamate metabolism
101143	3	3	6	14	15	16	Neurotrophin signaling pathway
101144	0	0	1	1	1	1	Prion diseases
1017634	2	4	7	13	14	17	cAMP signaling pathway
102279	0	3	4	4	8	9	Endocytosis
1026136	1	2	3	7	8	8	Signaling pathways regulating pluripotency of stem cells
104488	0	0	0	0	0	0	Cysteine and methionine metabolism
1059538	2	3	4	7	9	9	Central carbon metabolism in cancer
1059539	1	1	3	7	8	8	Choline metabolism in cancer
114227	0	0	1	2	3	3	Dorso-ventral axis formation
114228	1	1	3	7	7	7	Fc gamma R-mediated phagocytosis
114229	6	6	7	10	11	11	Hypertrophic cardiomyopathy (HCM)
1144995	2	2	5	9	10	12	Sphingolipid signaling pathway
1144996	0	0	1	6	8	10	Glucagon signaling pathway
117291	0	0	0	0	0	0	RNA degradation
117292	1	1	1	1	2	2	RIG-I-like receptor signaling pathway
117293	5	5	6	8	8	9	Arrhythmogenic right ventricular cardiomyopathy (ARVC)
119304	1	2	3	7	10	11	Progesterone-mediated oocyte maturation
121494	6	7	8	11	11	11	Dilated cardiomyopathy
122191	0	0	2	3	6	6	NOD-like receptor signaling pathway
1222950	1	2	2	4	4	6	Regulation of lipolysis in adipocytes
1222951	0	1	1	2	3	4	Renin secretion
125136	0	0	0	0	0	0	Spliceosome
125137	0	0	0	0	0	0	Cytosolic DNA-sensing pathway
125138	1	1	1	1	1	2	Viral myocarditis
126909	0	1	2	7	10	10	Oocyte meiosis
1272485	0	2	2	6	7	8	Aldosterone synthesis and secretion
1272486	1	1	1	6	10	13	Insulin resistance
128760	0	0	0	1	1	1	Intestinal immune network for IgA production
130626	1	1	2	5	5	7	Aldosterone-regulated sodium reabsorption
1311074	1	2	5	9	11	12	Phospholipase D signaling pathway
131226	0	0	0	1	1	1	Peroxisome
1319988	5	5	7	12	15	15	AGE-RAGE signaling pathway in diabetic complications
1319989	2	4	4	7	9	12	Longevity regulating pathway
1340713	1	3	3	6	8	9	Longevity regulating pathway - multiple species
1384747	0	0	0	1	1	1	Apoptosis - multiple species
1393107	1	1	1	1	1	3	Hippo signaling pathway -multiple species
1404797	2	2	3	5	7	8	Platinum drug resistance
1404798	1	2	4	9	12	12	EGFR tyrosine kinase inhibitor resistance
1404799	2	3	4	8	10	10	Endocrine resistance
1435207	2	2	3	6	8	8	Breast cancer
143700	0	0	0	1	1	2	Vasopressin-regulated water reabsorption
1440526	0	0	0	0	0	0	Antifolate resistance
144181	0	0	1	4	5	6	Leishmaniasis
144182	0	0	0	0	0	0	Proximal tubule bicarbonate reclamation
1458885	2	2	4	5	7	7	Th1 and Th2 cell differentiation
1469011	0	0	0	0	1	1	Mannose type O-glycan biosynthesis
1469482	2	3	5	6	10	10	Th17 cell differentiation
1474301	1	1	2	2	4	4	IL-17 signaling pathway
1474302	2	3	4	8	14	15	Fluid shear stress and atherosclerosis
147586	0	0	0	0	0	0	Collecting duct acid secretion
147809	1	2	3	6	7	9	Chagas disease (American trypanosomiasis)
1492886	1	2	3	8	13	16	Apelin signaling pathway
1496831	1	1	1	2	2	2	Mitophagy - animal
149806	0	0	0	1	1	1	Phototransduction
149807	2	2	3	5	6	6	Bacterial invasion of epithelial cells
1510434	0	2	3	3	4	5	Autophagy - other
1510435	1	1	1	1	1	1	Ferroptosis
152665	0	0	0	1	1	2	Malaria
153376	1	2	3	6	7	7	Salivary secretion
153910	0	0	1	1	1	2	Phagosome
154409	0	2	2	6	7	8	Gastric acid secretion
167324	7	7	8	13	14	14	Amoebiasis
167325	1	1	2	2	4	6	Protein processing in endoplasmic reticulum
169306	1	2	3	4	5	5	Pancreatic secretion
169642	2	2	3	7	10	11	Toxoplasmosis
170720	1	1	1	4	4	4	Carbohydrate digestion and absorption
172846	0	1	1	2	2	4	Staphylococcus aureus infection
172847	4	4	4	9	9	9	Protein digestion and absorption
173973	2	2	3	7	9	9	Hepatitis C
177876	0	1	2	2	4	6	RNA transport
193146	0	1	1	1	1	1	Bile secretion
193147	2	2	3	6	10	11	Osteoclast differentiation
193328	0	0	0	0	0	0	mRNA surveillance pathway
194384	0	0	0	1	2	2	African trypanosomiasis
194385	1	1	1	1	1	1	Fat digestion and absorption
199378	0	0	0	0	0	0	Ribosome biogenesis in eukaryotes
199556	1	2	2	2	2	2	Vitamin digestion and absorption
200309	0	0	0	0	0	1	Rheumatoid arthritis
212237	0	1	1	1	1	1	Mineral absorption
213306	2	2	3	6	11	11	Measles
213307	0	0	0	1	2	2	Endocrine and other factor-regulated calcium reabsorption
213780	1	1	4	10	10	13	Tuberculosis
213818	0	2	3	4	6	8	Glutamatergic synapse
217173	1	2	5	9	12	12	Influenza A
217716	1	3	4	10	12	14	Cholinergic synapse
218111	0	0	2	4	4	6	Pertussis
373900	0	0	0	1	1	1	Synaptic vesicle cycle
373901	4	7	8	12	16	20	HTLV-I infection
375172	0	0	1	2	2	3	Salmonella infection
377262	0	0	0	0	0	1	Fanconi anemia pathway
377263	0	1	1	2	2	3	GABAergic synapse
377873	1	1	2	4	6	8	Herpes simplex infection
413340	0	0	0	0	0	0	Glycolysis (Embden-Meyerhof pathway), glucose => pyruvate
413341	0	0	0	0	0	0	Glycolysis, core module involving three-carbon compounds
413342	0	0	0	0	0	0	Gluconeogenesis, oxaloacetate => fructose-6P
413343	0	0	0	0	0	0	Pentose phosphate pathway (Pentose phosphate cycle)
413348	0	0	0	0	0	0	Citrate cycle, second carbon oxidation, 2-oxoglutarate => oxaloacetate
413352	0	0	0	0	0	0	Lysine degradation, lysine => saccharopine => acetoacetyl-CoA
413353	0	0	0	0	0	0	Methionine degradation
413354	0	0	0	0	0	0	Leucine degradation, leucine => acetoacetate + acetyl-CoA
413356	0	0	0	0	1	1	N-glycan biosynthesis, complex type
413360	0	0	0	0	0	0	Pyrimidine ribonucleotide biosynthesis, UMP => UDP/UTP,CDP/CTP
413361	0	0	0	0	0	1	N-glycan precursor biosynthesis
413362	0	0	0	3	3	3	O-glycan biosynthesis, mucin type core
413365	0	0	0	0	0	0	Glycosaminoglycan biosynthesis, heparan sulfate backbone
413381	0	1	1	1	1	1	beta-Oxidation
413384	1	1	1	1	1	1	Triacylglycerol biosynthesis
413387	0	0	0	0	0	0	C5 isoprenoid biosynthesis, mevalonate pathway
413388	0	0	0	0	0	0	Acylglycerol degradation
413390	0	0	0	0	0	0	Cholesterol biosynthesis, squalene 2,3-epoxide => cholesterol
413400	0	0	1	1	2	2	Inositol phosphate metabolism, PI=> PIP2 => Ins(1,4,5)P3 => Ins(1,3,4,5)P4
413432	0	0	0	0	0	0	Bile acid biosynthesis, cholesterol => cholate/chenodeoxycholate
413446	0	0	0	0	0	0	Methionine salvage pathway
413482	0	0	0	0	0	0	Fatty acid biosynthesis, elongation, endoplasmic reticulum
469199	0	1	2	7	9	12	Dopaminergic synapse
469200	0	0	0	0	0	1	Legionellosis
523016	1	4	4	7	9	10	Transcriptional misregulation in cancer
524496	0	0	1	1	1	1	Ceramide biosynthesis
524497	0	0	1	1	1	1	Sphingosine biosynthesis
525336	0	1	2	4	5	6	Serotonergic synapse
537443	0	2	3	4	6	7	Retrograde endocannabinoid signaling
546258	0	0	0	0	0	3	Cocaine addiction
547607	0	1	1	5	6	8	Amphetamine addiction
552665	0	1	1	2	2	3	Morphine addiction
583255	0	1	1	1	2	3	Nicotine addiction
585562	2	3	5	9	14	16	Epstein-Barr virus infection
585563	0	0	1	3	3	6	Alcoholism
618580	0	0	0	0	0	0	Adenine ribonucleotide biosynthesis, IMP => ADP,ATP
618581	0	0	0	0	0	0	Guanine ribonucleotide biosynthesis IMP => GDP,GTP
634527	1	1	2	3	4	4	NF-kappa B signaling pathway
658418	3	4	7	11	13	18	Viral carcinogenesis
673221	0	0	0	0	0	0	Chemical carcinogenesis
692234	11	13	15	25	28	32	PI3K-Akt signaling pathway
694606	3	5	7	12	14	15	Hepatitis B
695200	1	1	4	10	13	14	HIF-1 signaling pathway
698773	1	3	4	8	10	12	Circadian entrainment
714485	0	0	0	0	0	0	2-Oxocarboxylic acid metabolism
749777	0	0	0	3	3	6	Hippo signaling pathway
777534	1	2	2	6	7	8	Insulin secretion
782000	4	4	8	16	22	23	Proteoglycans in cancer
790011	0	1	1	1	1	2	Ovarian steroidogenesis
790012	0	0	0	0	0	0	Biosynthesis of amino acids
799177	1	2	3	7	8	10	Estrogen signaling pathway
812256	1	2	3	5	9	11	TNF signaling pathway
814182	1	1	2	5	8	8	Prolactin signaling pathway
814926	0	0	0	0	0	0	Carbon metabolism
82926	0	0	0	0	0	0	Glycolysis / Gluconeogenesis
82927	0	0	0	0	0	0	Citrate cycle (TCA cycle)
82928	0	0	0	0	0	0	Pentose phosphate pathway
82929	0	0	0	0	0	0	Pentose and glucuronate interconversions
82930	0	0	0	0	0	0	Fructose and mannose metabolism
82931	0	0	0	0	1	1	Galactose metabolism
82932	0	0	0	0	0	0	Ascorbate and aldarate metabolism
82933	0	0	0	1	1	1	Fatty acid biosynthesis
82934	0	1	1	1	1	1	Fatty acid elongation
82935	0	1	1	1	1	1	Fatty acid degradation
82936	0	0	0	0	0	0	Synthesis and degradation of ketone bodies
82937	0	0	0	0	0	0	Steroid biosynthesis
82938	0	0	0	0	0	0	Primary bile acid biosynthesis
82939	0	0	0	0	0	0	Ubiquinone and other terpenoid-quinone biosynthesis
82940	0	0	0	0	0	0	Steroid hormone biosynthesis
82942	0	0	0	0	0	0	Oxidative phosphorylation
82943	0	0	0	1	1	1	Arginine biosynthesis
82944	0	1	1	1	2	2	Purine metabolism
82946	0	0	0	0	1	1	Pyrimidine metabolism
82949	0	0	0	0	0	0	Glycine, serine and threonine metabolism
82952	0	1	1	1	1	1	Valine, leucine and isoleucine degradation
82956	0	0	0	0	0	0	Lysine degradation
82957	0	0	0	1	1	1	Arginine and proline metabolism
82958	0	0	0	0	0	0	Histidine metabolism
82959	0	0	0	0	0	0	Tyrosine metabolism
82960	0	0	0	0	0	0	Phenylalanine metabolism
82964	0	0	0	0	0	0	Tryptophan metabolism
82966	0	0	0	0	0	0	beta-Alanine metabolism
82967	0	0	0	0	0	0	Taurine and hypotaurine metabolism
82969	0	0	0	0	0	0	Selenocompound metabolism
82973	0	0	0	0	0	0	Glutathione metabolism
82974	0	0	0	0	0	0	Starch and sucrose metabolism
82975	0	0	0	0	1	2	N-Glycan biosynthesis
82976	0	0	0	0	0	0	Other glycan degradation
82977	0	0	0	4	4	4	Mucin type O-glycan biosynthesis
82978	0	0	0	0	1	1	Other types of O-glycan biosynthesis
82979	0	0	0	0	0	0	Amino sugar and nucleotide sugar metabolism
82981	1	1	1	1	1	1	Glycosaminoglycan degradation
82982	0	0	0	0	0	0	Glycosaminoglycan biosynthesis - chondroitin sulfate / dermatan sulfate
82983	0	0	0	1	2	2	Glycosaminoglycan biosynthesis - keratan sulfate
82984	0	0	0	0	0	0	Glycosaminoglycan biosynthesis - heparan sulfate / heparin
82986	1	1	1	1	1	1	Glycerolipid metabolism
82987	1	1	2	2	3	3	Inositol phosphate metabolism
82988	0	1	1	1	1	1	Glycosylphosphatidylinositol (GPI)-anchor biosynthesis
82989	1	1	1	1	1	1	Glycerophospholipid metabolism
82990	0	0	0	0	0	0	Ether lipid metabolism
82991	0	0	0	0	0	0	Arachidonic acid metabolism
82992	0	0	0	0	0	0	Linoleic acid metabolism
82993	0	0	0	0	0	0	alpha-Linolenic acid metabolism
82994	0	0	1	1	1	1	Sphingolipid metabolism
82995	0	0	0	0	1	1	Glycosphingolipid biosynthesis - lacto and neolacto series
82996	0	0	0	1	1	1	Glycosphingolipid biosynthesis - globo and isoglobo series
82997	0	0	0	1	1	1	Glycosphingolipid biosynthesis - ganglio series
82998	0	0	0	1	1	1	Pyruvate metabolism
83002	0	0	0	0	0	0	Glyoxylate and dicarboxylate metabolism
83004	0	0	0	1	1	1	Propanoate metabolism
83007	0	0	0	0	0	0	Butanoate metabolism
83008	0	0	0	0	0	0	One carbon pool by folate
83011	0	0	0	0	0	0	Thiamine metabolism
83014	0	0	0	0	0	0	Nicotinate and nicotinamide metabolism
83015	0	0	0	0	0	0	Pantothenate and CoA biosynthesis
83018	0	0	0	0	0	0	Folate biosynthesis
83020	0	0	0	0	0	0	Retinol metabolism
83021	0	1	1	1	1	1	Porphyrin and chlorophyll metabolism
83022	0	0	0	0	0	0	Terpenoid backbone biosynthesis
83025	0	0	1	1	1	1	Nitrogen metabolism
83026	0	0	0	0	0	0	Sulfur metabolism
83030	0	0	1	1	1	1	Aminoacyl-tRNA biosynthesis
83031	0	0	0	0	0	0	Metabolism of xenobiotics by cytochrome P450
83032	0	0	1	1	1	1	Drug metabolism - cytochrome P450
83033	0	0	0	0	0	0	Drug metabolism - other enzymes
83034	0	0	0	0	0	0	Biosynthesis of unsaturated fatty acids
83035	0	0	0	0	0	0	ABC transporters
83036	0	1	3	3	3	3	Ribosome
83037	0	0	0	0	1	1	RNA polymerase
83038	0	0	0	0	0	3	Basal transcription factors
83039	0	0	0	0	0	0	DNA replication
83040	0	0	0	0	0	0	Proteasome
83041	0	0	0	0	0	0	Protein export
83042	0	1	1	1	1	1	PPAR signaling pathway
83043	0	0	0	0	0	0	Base excision repair
83044	0	0	0	0	0	3	Nucleotide excision repair
83045	0	0	0	0	0	0	Mismatch repair
83046	0	0	1	1	1	1	Homologous recombination
83047	0	0	0	0	0	0	Non-homologous end-joining
83048	2	4	6	9	13	15	MAPK signaling pathway
83049	1	2	4	10	15	15	ErbB signaling pathway
83050	1	2	3	8	11	11	Calcium signaling pathway
83051	0	0	0	1	2	2	Cytokine-cytokine receptor interaction
83052	1	1	2	5	6	6	Phosphatidylinositol signaling system
83053	0	1	1	1	2	4	Neuroactive ligand-receptor interaction
83054	2	2	3	5	8	11	Cell cycle
83055	1	1	1	2	2	4	p53 signaling pathway
83056	1	2	2	2	7	9	Ubiquitin mediated proteolysis
83057	0	0	0	1	2	2	SNARE interactions in vesicular transport
83058	1	3	5	8	11	12	Autophagy - animal
83059	1	2	4	8	10	12	mTOR signaling pathway
83060	3	3	4	7	7	8	Apoptosis
83061	1	2	4	7	9	9	Wnt signaling pathway
83062	0	0	1	1	1	1	Notch signaling pathway
83063	1	1	2	2	3	3	Hedgehog signaling pathway
83064	0	0	3	3	4	4	TGF-beta signaling pathway
83065	1	5	8	13	13	14	Axon guidance
83066	1	1	3	7	7	7	VEGF signaling pathway
83067	10	10	13	21	23	26	Focal adhesion
83068	9	9	10	14	15	17	ECM-receptor interaction
83069	1	1	2	6	7	8	Cell adhesion molecules (CAMs)
83070	0	0	4	5	8	9	Adherens junction
83071	1	1	3	4	7	9	Tight junction
83072	0	1	2	4	5	6	Gap junction
83073	2	3	3	5	5	7	Complement and coagulation cascades
83074	0	0	0	0	0	2	Antigen processing and presentation
83075	0	0	0	0	0	0	Renin-angiotensin system
83076	1	2	4	6	9	9	Toll-like receptor signaling pathway
83077	1	1	2	6	11	11	Jak-STAT signaling pathway
83078	1	1	1	1	1	1	Hematopoietic cell lineage
83079	2	2	4	9	9	11	Natural killer cell mediated cytotoxicity
83080	2	2	5	9	12	14	T cell receptor signaling pathway
83081	1	1	2	7	7	7	B cell receptor signaling pathway
83082	1	2	4	8	10	11	Fc epsilon RI signaling pathway
83083	1	1	3	7	7	9	Leukocyte transendothelial migration
83084	0	0	0	0	1	1	Circadian rhythm
83085	0	1	3	8	10	11	Long-term potentiation
83086	0	1	2	4	6	7	Long-term depression
83087	0	0	4	7	7	7	Olfactory transduction
83088	0	2	2	2	2	4	Taste transduction
83089	6	7	10	15	16	17	Regulation of actin cytoskeleton
83090	1	2	3	8	12	14	Insulin signaling pathway
83091	1	3	4	9	12	12	GnRH signaling pathway
83092	0	1	3	8	9	11	Melanogenesis
83093	0	1	1	4	8	9	Adipocytokine signaling pathway
83094	1	1	2	3	5	6	Type II diabetes mellitus
83095	0	0	0	0	0	0	Type I diabetes mellitus
83096	0	0	0	0	0	0	Maturity onset diabetes of the young
83097	0	1	2	3	4	5	Alzheimer's disease
83098	0	0	0	0	0	1	Parkinson's disease
83099	1	1	1	1	3	5	Amyotrophic lateral sclerosis (ALS)
83100	1	1	2	2	4	7	Huntington's disease
83101	0	0	2	2	2	2	Vibrio cholerae infection
83102	0	2	4	5	5	5	Epithelial cell signaling in Helicobacter pylori infection
83103	0	0	1	2	2	2	Pathogenic Escherichia coli infection
83104	0	0	1	1	1	1	Shigellosis
83105	7	11	15	24	30	34	Pathways in cancer
83106	2	3	5	8	8	8	Colorectal cancer
83107	1	1	3	7	7	7	Renal cell carcinoma
83108	2	2	3	7	9	9	Pancreatic cancer
83109	2	2	3	7	8	8	Endometrial cancer
83110	2	2	4	11	12	12	Glioma
83111	2	3	5	8	10	11	Prostate cancer
83112	1	2	3	5	5	6	Thyroid cancer
83113	1	1	1	1	1	1	Basal cell carcinoma
83114	2	2	3	7	7	7	Melanoma
83115	1	1	2	4	5	5	Bladder cancer
83116	2	2	3	7	9	9	Chronic myeloid leukemia
83117	1	1	2	5	8	9	Acute myeloid leukemia
83118	7	8	8	13	13	14	Small cell lung cancer
83119	2	4	6	10	13	13	Non-small cell lung cancer
83120	0	0	0	0	0	0	Asthma
83121	0	0	0	0	0	0	Autoimmune thyroid disease
83122	0	0	0	0	0	3	Systemic lupus erythematosus
83123	0	0	0	0	0	0	Allograft rejection
83124	0	0	0	0	0	0	Graft-versus-host disease
83125	1	1	1	1	1	1	Primary immunodeficiency
835410	1	2	2	3	4	5	Thyroid hormone synthesis
842771	1	1	1	1	2	2	Inflammatory bowel disease (IBD)
852705	3	4	7	9	14	16	MicroRNAs in cancer
855811	0	0	0	0	0	0	Citrate cycle (TCA cycle, Krebs cycle)
862188	1	1	2	4	6	8	Non-alcoholic fatty liver disease (NAFLD)
868084	0	1	1	1	1	1	Fatty acid metabolism
868085	1	2	5	12	12	14	Ras signaling pathway
868086	1	4	7	14	16	21	Rap1 signaling pathway
908257	1	2	3	8	9	12	Adrenergic signaling in cardiomyocytes
921162	1	1	3	7	9	11	FoxO signaling pathway
93344	1	1	1	2	2	2	Cardiac muscle contraction
946598	2	5	8	13	16	16	Thyroid hormone signaling pathway
948277	1	2	3	8	10	10	Inflammatory mediator regulation of TRP channels
952858	2	3	5	9	11	13	Platelet activation
952859	1	4	6	11	14	15	Oxytocin signaling pathway
96530	0	1	3	5	6	6	Vascular smooth muscle contraction
983748	0	2	4	6	9	12	cGMP-PKG signaling pathway
989139	1	2	2	5	8	11	AMPK signaling pathway
99051	1	2	5	10	12	13	Chemokine signaling pathway
99052	1	2	2	2	2	3	Lysosome
997799	0	0	0	0	0	0	Glucuronate pathway (uronate pathway)

## Sheet: D
bs_id	50	100	150	200	250	300	name
101142	0	0	0	0	1	1	Alanine, aspartate and glutamate metabolism
101143	0	3	4	8	8	8	Neurotrophin signaling pathway
101144	0	0	0	0	1	2	Prion diseases
1017634	0	3	4	5	7	7	cAMP signaling pathway
102279	0	2	4	6	6	8	Endocytosis
1026136	0	0	1	3	3	3	Signaling pathways regulating pluripotency of stem cells
104488	0	0	0	0	1	1	Cysteine and methionine metabolism
1059538	0	0	4	5	5	6	Central carbon metabolism in cancer
1059539	0	3	4	6	6	6	Choline metabolism in cancer
114227	0	0	1	2	2	2	Dorso-ventral axis formation
114228	0	3	3	4	4	4	Fc gamma R-mediated phagocytosis
114229	0	2	2	2	4	5	Hypertrophic cardiomyopathy (HCM)
1144995	0	4	5	7	8	9	Sphingolipid signaling pathway
1144996	0	0	1	1	1	2	Glucagon signaling pathway
117291	0	0	0	0	0	0	RNA degradation
117292	0	0	0	0	0	0	RIG-I-like receptor signaling pathway
117293	0	1	1	1	3	4	Arrhythmogenic right ventricular cardiomyopathy (ARVC)
119304	7	7	8	9	12	12	Progesterone-mediated oocyte maturation
121494	0	2	2	2	4	5	Dilated cardiomyopathy
122191	0	1	1	2	3	3	NOD-like receptor signaling pathway
1222950	0	0	0	0	0	0	Regulation of lipolysis in adipocytes
1222951	0	0	1	1	1	1	Renin secretion
125136	0	0	0	1	2	4	Spliceosome
125137	0	1	2	2	2	2	Cytosolic DNA-sensing pathway
125138	0	2	2	2	3	4	Viral myocarditis
126909	9	13	15	16	20	21	Oocyte meiosis
1272485	0	1	1	1	1	1	Aldosterone synthesis and secretion
1272486	0	1	2	2	3	3	Insulin resistance
128760	0	0	0	0	0	0	Intestinal immune network for IgA production
130626	0	1	1	2	2	2	Aldosterone-regulated sodium reabsorption
1311074	0	2	4	7	7	7	Phospholipase D signaling pathway
131226	0	0	0	0	0	0	Peroxisome
1319988	0	4	6	8	8	11	AGE-RAGE signaling pathway in diabetic complications
1319989	0	0	1	2	2	2	Longevity regulating pathway
1340713	0	0	0	1	1	2	Longevity regulating pathway - multiple species
1384747	1	1	1	2	2	3	Apoptosis - multiple species
1393107	0	0	0	0	0	0	Hippo signaling pathway -multiple species
1404797	2	2	3	3	3	4	Platinum drug resistance
1404798	0	1	2	4	4	5	EGFR tyrosine kinase inhibitor resistance
1404799	0	1	4	5	5	7	Endocrine resistance
1435207	0	1	6	8	9	9	Breast cancer
143700	0	0	1	2	2	2	Vasopressin-regulated water reabsorption
1440526	0	1	1	1	1	1	Antifolate resistance
144181	0	1	1	1	1	2	Leishmaniasis
144182	0	0	0	0	0	0	Proximal tubule bicarbonate reclamation
1458885	0	1	1	2	2	4	Th1 and Th2 cell differentiation
1469011	0	0	0	0	0	0	Mannose type O-glycan biosynthesis
1469482	0	1	1	2	3	4	Th17 cell differentiation
1474301	0	1	1	1	3	5	IL-17 signaling pathway
1474302	0	2	3	4	6	9	Fluid shear stress and atherosclerosis
147586	0	0	0	0	0	0	Collecting duct acid secretion
147809	0	3	3	3	5	6	Chagas disease (American trypanosomiasis)
1492886	0	0	1	2	2	3	Apelin signaling pathway
1496831	0	2	4	5	6	7	Mitophagy - animal
149806	0	0	0	0	0	0	Phototransduction
149807	0	2	3	4	5	8	Bacterial invasion of epithelial cells
1510434	0	1	1	1	2	2	Autophagy - other
1510435	0	0	1	1	1	1	Ferroptosis
152665	0	0	0	0	0	1	Malaria
153376	0	1	2	2	2	2	Salivary secretion
153910	0	1	1	2	3	5	Phagosome
154409	0	1	2	2	3	3	Gastric acid secretion
167324	0	1	2	2	3	7	Amoebiasis
167325	0	0	1	1	3	5	Protein processing in endoplasmic reticulum
169306	0	2	2	3	3	3	Pancreatic secretion
169642	0	0	0	0	0	4	Toxoplasmosis
170720	0	0	0	0	0	0	Carbohydrate digestion and absorption
172846	0	0	0	0	0	0	Staphylococcus aureus infection
172847	1	2	3	4	4	6	Protein digestion and absorption
173973	0	2	4	5	6	8	Hepatitis C
177876	0	0	1	1	2	4	RNA transport
193146	0	0	0	0	0	0	Bile secretion
193147	0	2	2	2	2	2	Osteoclast differentiation
193328	0	3	3	3	5	6	mRNA surveillance pathway
194384	0	1	1	1	1	1	African trypanosomiasis
194385	0	0	0	1	1	1	Fat digestion and absorption
199378	0	0	0	0	0	0	Ribosome biogenesis in eukaryotes
199556	0	0	0	0	0	0	Vitamin digestion and absorption
200309	0	1	1	1	2	3	Rheumatoid arthritis
212237	0	0	0	0	0	0	Mineral absorption
213306	0	0	1	3	4	6	Measles
213307	0	1	1	1	1	1	Endocrine and other factor-regulated calcium reabsorption
213780	0	0	0	1	1	4	Tuberculosis
213818	0	1	1	1	2	3	Glutamatergic synapse
217173	0	2	2	3	4	5	Influenza A
217716	0	1	1	2	2	3	Cholinergic synapse
218111	0	1	1	2	2	4	Pertussis
373900	0	0	1	1	1	1	Synaptic vesicle cycle
373901	5	8	13	15	15	16	HTLV-I infection
375172	0	3	3	3	4	4	Salmonella infection
377262	0	1	7	8	8	9	Fanconi anemia pathway
377263	0	1	1	1	1	3	GABAergic synapse
377873	1	3	4	4	7	9	Herpes simplex infection
413340	0	0	0	0	0	1	Glycolysis (Embden-Meyerhof pathway), glucose => pyruvate
413341	0	0	0	0	0	1	Glycolysis, core module involving three-carbon compounds
413342	0	0	0	0	0	0	Gluconeogenesis, oxaloacetate => fructose-6P
413343	0	0	0	0	0	0	Pentose phosphate pathway (Pentose phosphate cycle)
413348	0	0	0	0	0	0	Citrate cycle, second carbon oxidation, 2-oxoglutarate => oxaloacetate
413352	0	0	0	0	0	0	Lysine degradation, lysine => saccharopine => acetoacetyl-CoA
413353	0	0	0	0	0	0	Methionine degradation
413354	0	0	0	0	0	0	Leucine degradation, leucine => acetoacetate + acetyl-CoA
413356	0	0	0	0	0	0	N-glycan biosynthesis, complex type
413360	0	0	0	0	0	0	Pyrimidine ribonucleotide biosynthesis, UMP => UDP/UTP,CDP/CTP
413361	0	0	0	0	0	0	N-glycan precursor biosynthesis
413362	0	0	0	0	0	0	O-glycan biosynthesis, mucin type core
413365	0	0	0	0	0	0	Glycosaminoglycan biosynthesis, heparan sulfate backbone
413381	0	0	0	0	0	0	beta-Oxidation
413384	0	0	0	1	1	1	Triacylglycerol biosynthesis
413387	0	0	0	0	0	0	C5 isoprenoid biosynthesis, mevalonate pathway
413388	0	0	0	0	0	0	Acylglycerol degradation
413390	0	0	0	0	0	0	Cholesterol biosynthesis, squalene 2,3-epoxide => cholesterol
413400	0	0	0	0	0	0	Inositol phosphate metabolism, PI=> PIP2 => Ins(1,4,5)P3 => Ins(1,3,4,5)P4
413432	0	0	0	0	0	0	Bile acid biosynthesis, cholesterol => cholate/chenodeoxycholate
413446	0	0	0	0	0	0	Methionine salvage pathway
413482	0	0	0	0	0	0	Fatty acid biosynthesis, elongation, endoplasmic reticulum
469199	0	4	4	4	8	10	Dopaminergic synapse
469200	0	1	1	1	1	3	Legionellosis
523016	0	0	2	4	4	5	Transcriptional misregulation in cancer
524496	0	0	0	0	0	0	Ceramide biosynthesis
524497	0	0	0	0	0	0	Sphingosine biosynthesis
525336	0	1	1	2	2	4	Serotonergic synapse
537443	0	1	1	1	2	3	Retrograde endocannabinoid signaling
546258	0	1	1	1	2	2	Cocaine addiction
547607	0	3	3	3	5	5	Amphetamine addiction
552665	0	1	2	2	2	3	Morphine addiction
583255	0	0	0	0	1	1	Nicotine addiction
585562	2	4	9	11	12	13	Epstein-Barr virus infection
585563	0	5	7	9	12	13	Alcoholism
618580	0	0	0	0	0	1	Adenine ribonucleotide biosynthesis, IMP => ADP,ATP
618581	0	0	0	0	0	1	Guanine ribonucleotide biosynthesis IMP => GDP,GTP
634527	0	0	0	0	1	1	NF-kappa B signaling pathway
658418	3	8	12	16	17	21	Viral carcinogenesis
673221	0	0	0	0	0	0	Chemical carcinogenesis
692234	0	4	10	16	21	27	PI3K-Akt signaling pathway
694606	2	5	8	11	12	16	Hepatitis B
695200	0	1	2	2	2	2	HIF-1 signaling pathway
698773	0	1	1	1	3	4	Circadian entrainment
714485	0	0	0	0	0	0	2-Oxocarboxylic acid metabolism
749777	1	4	5	5	9	10	Hippo signaling pathway
777534	0	1	2	2	2	3	Insulin secretion
782000	0	4	8	12	14	20	Proteoglycans in cancer
790011	0	0	0	0	0	0	Ovarian steroidogenesis
790012	0	0	0	0	0	1	Biosynthesis of amino acids
799177	0	1	2	3	4	6	Estrogen signaling pathway
812256	0	1	1	1	1	2	TNF signaling pathway
814182	0	0	0	2	2	4	Prolactin signaling pathway
814926	0	0	0	0	0	1	Carbon metabolism
82926	0	0	0	0	0	1	Glycolysis / Gluconeogenesis
82927	0	0	0	0	0	0	Citrate cycle (TCA cycle)
82928	0	0	0	0	0	0	Pentose phosphate pathway
82929	0	0	0	0	0	0	Pentose and glucuronate interconversions
82930	0	0	0	0	0	0	Fructose and mannose metabolism
82931	0	0	0	0	0	0	Galactose metabolism
82932	0	0	0	0	0	0	Ascorbate and aldarate metabolism
82933	0	0	1	1	1	1	Fatty acid biosynthesis
82934	0	0	0	0	0	0	Fatty acid elongation
82935	0	0	0	0	0	0	Fatty acid degradation
82936	0	0	0	0	0	0	Synthesis and degradation of ketone bodies
82937	0	0	0	0	0	0	Steroid biosynthesis
82938	0	0	0	0	0	0	Primary bile acid biosynthesis
82939	0	0	0	0	0	0	Ubiquinone and other terpenoid-quinone biosynthesis
82940	0	0	0	0	0	0	Steroid hormone biosynthesis
82942	0	0	0	0	0	1	Oxidative phosphorylation
82943	0	0	0	0	0	0	Arginine biosynthesis
82944	1	3	5	7	7	8	Purine metabolism
82946	1	4	5	7	7	7	Pyrimidine metabolism
82949	0	0	0	0	0	0	Glycine, serine and threonine metabolism
82952	0	0	0	0	1	1	Valine, leucine and isoleucine degradation
82956	0	0	1	2	2	2	Lysine degradation
82957	0	0	0	0	0	0	Arginine and proline metabolism
82958	0	0	0	0	0	0	Histidine metabolism
82959	0	0	0	0	1	1	Tyrosine metabolism
82960	0	0	0	0	1	1	Phenylalanine metabolism
82964	0	0	0	0	1	1	Tryptophan metabolism
82966	0	0	0	0	0	0	beta-Alanine metabolism
82967	0	0	0	0	0	0	Taurine and hypotaurine metabolism
82969	0	0	0	0	0	0	Selenocompound metabolism
82973	1	1	1	1	1	1	Glutathione metabolism
82974	0	0	0	0	0	0	Starch and sucrose metabolism
82975	0	0	0	0	0	0	N-Glycan biosynthesis
82976	0	0	0	0	0	0	Other glycan degradation
82977	0	0	0	0	0	0	Mucin type O-glycan biosynthesis
82978	0	0	1	1	1	1	Other types of O-glycan biosynthesis
82979	0	0	0	0	0	0	Amino sugar and nucleotide sugar metabolism
82981	0	0	0	0	0	0	Glycosaminoglycan degradation
82982	0	0	0	0	0	0	Glycosaminoglycan biosynthesis - chondroitin sulfate / dermatan sulfate
82983	0	0	0	0	0	0	Glycosaminoglycan biosynthesis - keratan sulfate
82984	0	0	0	0	0	0	Glycosaminoglycan biosynthesis - heparan sulfate / heparin
82986	0	0	0	1	1	1	Glycerolipid metabolism
82987	0	0	0	0	0	0	Inositol phosphate metabolism
82988	0	0	0	0	1	1	Glycosylphosphatidylinositol (GPI)-anchor biosynthesis
82989	0	0	0	1	1	1	Glycerophospholipid metabolism
82990	0	0	0	1	2	2	Ether lipid metabolism
82991	0	0	0	0	0	0	Arachidonic acid metabolism
82992	0	0	0	0	0	0	Linoleic acid metabolism
82993	0	0	0	0	0	0	alpha-Linolenic acid metabolism
82994	0	0	0	1	1	1	Sphingolipid metabolism
82995	0	0	0	0	0	0	Glycosphingolipid biosynthesis - lacto and neolacto series
82996	0	0	0	0	0	0	Glycosphingolipid biosynthesis - globo and isoglobo series
82997	0	0	0	0	0	0	Glycosphingolipid biosynthesis - ganglio series
82998	0	0	1	1	1	2	Pyruvate metabolism
83002	0	0	0	0	0	0	Glyoxylate and dicarboxylate metabolism
83004	0	0	1	1	1	1	Propanoate metabolism
83007	0	0	0	0	0	0	Butanoate metabolism
83008	0	1	1	1	1	1	One carbon pool by folate
83011	0	0	0	0	0	0	Thiamine metabolism
83014	0	0	0	0	0	0	Nicotinate and nicotinamide metabolism
83015	0	0	0	0	0	0	Pantothenate and CoA biosynthesis
83018	0	0	0	0	0	0	Folate biosynthesis
83020	0	0	0	0	0	0	Retinol metabolism
83021	0	0	0	0	0	1	Porphyrin and chlorophyll metabolism
83022	0	0	0	0	0	0	Terpenoid backbone biosynthesis
83025	0	0	0	0	0	0	Nitrogen metabolism
83026	0	0	0	0	0	0	Sulfur metabolism
83030	0	0	0	0	0	1	Aminoacyl-tRNA biosynthesis
83031	0	0	0	0	0	0	Metabolism of xenobiotics by cytochrome P450
83032	0	0	0	0	0	0	Drug metabolism - cytochrome P450
83033	0	0	0	0	0	0	Drug metabolism - other enzymes
83034	0	0	0	0	0	0	Biosynthesis of unsaturated fatty acids
83035	0	0	0	0	0	0	ABC transporters
83036	1	2	2	2	2	2	Ribosome
83037	0	1	2	4	4	4	RNA polymerase
83038	0	0	0	0	0	0	Basal transcription factors
83039	0	5	7	7	7	9	DNA replication
83040	0	1	3	3	4	5	Proteasome
83041	0	0	0	0	0	1	Protein export
83042	0	1	1	1	2	2	PPAR signaling pathway
83043	0	3	3	3	4	4	Base excision repair
83044	0	3	4	4	4	6	Nucleotide excision repair
83045	0	3	4	4	4	5	Mismatch repair
83046	0	0	2	3	4	5	Homologous recombination
83047	0	1	1	1	1	1	Non-homologous end-joining
83048	0	4	7	10	11	14	MAPK signaling pathway
83049	0	3	5	7	7	12	ErbB signaling pathway
83050	0	1	5	5	6	6	Calcium signaling pathway
83051	0	0	3	4	4	4	Cytokine-cytokine receptor interaction
83052	0	1	1	1	1	1	Phosphatidylinositol signaling system
83053	0	0	1	1	2	3	Neuroactive ligand-receptor interaction
83054	11	15	23	25	28	29	Cell cycle
83055	4	4	6	8	9	10	p53 signaling pathway
83056	2	2	2	3	5	5	Ubiquitin mediated proteolysis
83057	0	0	1	1	1	1	SNARE interactions in vesicular transport
83058	0	1	1	2	3	3	Autophagy - animal
83059	0	1	2	4	4	4	mTOR signaling pathway
83060	1	2	3	6	8	9	Apoptosis
83061	0	3	5	7	7	8	Wnt signaling pathway
83062	0	0	0	0	0	1	Notch signaling pathway
83063	0	0	0	0	0	0	Hedgehog signaling pathway
83064	0	2	3	4	5	6	TGF-beta signaling pathway
83065	0	4	5	7	8	13	Axon guidance
83066	0	3	3	4	4	6	VEGF signaling pathway
83067	0	6	10	14	17	24	Focal adhesion
83068	1	1	2	4	5	9	ECM-receptor interaction
83069	0	0	0	0	2	5	Cell adhesion molecules (CAMs)
83070	0	2	3	4	5	6	Adherens junction
83071	0	6	8	10	13	17	Tight junction
83072	1	2	3	5	5	6	Gap junction
83073	0	0	0	0	0	3	Complement and coagulation cascades
83074	0	0	0	0	1	3	Antigen processing and presentation
83075	0	0	0	0	0	0	Renin-angiotensin system
83076	0	2	2	2	2	2	Toll-like receptor signaling pathway
83077	0	0	1	2	2	3	Jak-STAT signaling pathway
83078	0	0	1	1	1	1	Hematopoietic cell lineage
83079	0	2	2	3	3	4	Natural killer cell mediated cytotoxicity
83080	0	3	3	5	5	7	T cell receptor signaling pathway
83081	0	2	2	3	3	3	B cell receptor signaling pathway
83082	0	2	2	3	3	3	Fc epsilon RI signaling pathway
83083	0	3	3	4	5	8	Leukocyte transendothelial migration
83084	0	0	0	0	1	1	Circadian rhythm
83085	0	2	2	3	4	4	Long-term potentiation
83086	0	3	3	4	5	6	Long-term depression
83087	0	0	1	1	2	3	Olfactory transduction
83088	0	0	1	2	3	3	Taste transduction
83089	0	4	7	11	15	20	Regulation of actin cytoskeleton
83090	0	1	2	3	4	4	Insulin signaling pathway
83091	0	3	4	5	5	6	GnRH signaling pathway
83092	0	1	2	3	3	3	Melanogenesis
83093	0	0	1	1	1	1	Adipocytokine signaling pathway
83094	0	0	0	0	0	1	Type II diabetes mellitus
83095	0	0	0	0	0	0	Type I diabetes mellitus
83096	0	0	0	0	0	0	Maturity onset diabetes of the young
83097	0	0	0	0	1	2	Alzheimer's disease
83098	0	1	1	1	3	4	Parkinson's disease
83099	0	1	2	2	2	4	Amyotrophic lateral sclerosis (ALS)
83100	0	1	3	5	5	6	Huntington's disease
83101	0	2	2	2	4	5	Vibrio cholerae infection
83102	0	3	4	4	5	8	Epithelial cell signaling in Helicobacter pylori infection
83103	0	2	2	4	5	6	Pathogenic Escherichia coli infection
83104	0	2	2	2	3	5	Shigellosis
83105	1	7	15	21	25	31	Pathways in cancer
83106	1	3	5	7	7	8	Colorectal cancer
83107	0	4	4	5	5	7	Renal cell carcinoma
83108	0	2	6	7	7	7	Pancreatic cancer
83109	0	0	3	4	4	4	Endometrial cancer
83110	0	1	4	5	5	5	Glioma
83111	0	0	3	5	7	7	Prostate cancer
83112	0	1	3	4	4	4	Thyroid cancer
83113	0	0	1	1	1	1	Basal cell carcinoma
83114	0	0	3	5	6	6	Melanoma
83115	0	0	4	5	6	7	Bladder cancer
83116	0	0	3	5	5	6	Chronic myeloid leukemia
83117	0	0	2	5	5	6	Acute myeloid leukemia
83118	0	1	5	6	7	10	Small cell lung cancer
83119	0	1	4	6	6	7	Non-small cell lung cancer
83120	0	0	0	0	0	0	Asthma
83121	0	0	0	0	0	0	Autoimmune thyroid disease
83122	0	4	6	6	8	8	Systemic lupus erythematosus
83123	0	0	0	0	0	0	Allograft rejection
83124	0	0	0	0	0	0	Graft-versus-host disease
83125	0	0	0	0	0	0	Primary immunodeficiency
835410	0	1	1	1	1	2	Thyroid hormone synthesis
842771	0	1	1	1	1	1	Inflammatory bowel disease (IBD)
852705	1	3	8	13	13	14	MicroRNAs in cancer
855811	0	0	0	0	0	0	Citrate cycle (TCA cycle, Krebs cycle)
862188	0	3	3	3	3	4	Non-alcoholic fatty liver disease (NAFLD)
868084	0	0	0	0	0	0	Fatty acid metabolism
868085	0	4	7	11	12	15	Ras signaling pathway
868086	0	3	6	10	12	14	Rap1 signaling pathway
908257	0	5	5	5	7	8	Adrenergic signaling in cardiomyocytes
921162	3	3	5	6	7	7	FoxO signaling pathway
93344	0	1	1	1	1	1	Cardiac muscle contraction
946598	0	1	3	4	5	6	Thyroid hormone signaling pathway
948277	0	2	2	2	3	4	Inflammatory mediator regulation of TRP channels
952858	0	1	2	3	5	8	Platelet activation
952859	0	3	6	9	11	12	Oxytocin signaling pathway
96530	0	2	4	6	8	10	Vascular smooth muscle contraction
983748	0	1	2	3	4	5	cGMP-PKG signaling pathway
989139	1	3	4	4	5	6	AMPK signaling pathway
99051	0	2	2	5	5	8	Chemokine signaling pathway
99052	0	0	0	0	0	1	Lysosome
997799	0	0	0	0	0	0	Glucuronate pathway (uronate pathway)

## Sheet: E
bs_id	DP50	DP100	DP150	DP200	DP250	DP300	<DP>	name	category
101142	0	-1	-1	-1	-2	-2	-1.16667	Alanine, aspartate and glutamate metabolism	Metabolism
101143	3	3	2	-4	-4	-5	-0.833333	Neurotrophin signaling pathway	Organismal Systems
101144	0	0	0	0	0	-1	-0.166667	Prion diseases	Human Diseases
1017634	1	-1	-1	-3	-2	-3	-1.5	cAMP signaling pathway	Environmental Information Processing
102279	2	0	0	1	0	1	0.666667	Endocytosis	Cellular Processes
1026136	1	0	1	-1	-1	-1	-0.166667	Signaling pathways regulating pluripotency of stem cells	Cellular Processes
104488	0	0	0	0	-1	-1	-0.333333	Cysteine and methionine metabolism	Metabolism
1059538	2	1	3	2	0	0	1.33333	Central carbon metabolism in cancer	Human Diseases
1059539	3	1	2	3	3	3	2.5	Choline metabolism in cancer	Human Diseases
114227	1	1	1	1	0	0	0.666667	Dorso-ventral axis formation	Human Diseases
114228	2	0	2	-1	-1	0	0.333333	Fc gamma R-mediated phagocytosis	Organismal Systems
114229	-5	-4	-5	-6	-6	-6	-5.33333	Hypertrophic cardiomyopathy (HCM)	Human Diseases
1144995	3	3	4	4	4	3	3.5	Sphingolipid signaling pathway	Environmental Information Processing
1144996	0	0	1	-4	-5	-7	-2.5	Glucagon signaling pathway	Organismal Systems
117291	0	0	0	0	0	0	0	RNA degradation	Genetic Information Processing
117292	-1	-1	-1	-1	-1	0	-0.833333	RIG-I-like receptor signaling pathway	Organismal Systems
117293	-4	-3	-4	-5	-5	-6	-4.5	Arrhythmogenic right ventricular cardiomyopathy (ARVC)	Human Diseases
119304	2	3	5	5	3	4	3.66667	Progesterone-mediated oocyte maturation	Organismal Systems
121494	-5	-5	-6	-7	-6	-6	-5.83333	Dilated cardiomyopathy	Human Diseases
122191	2	1	1	2	0	1	1.16667	NOD-like receptor signaling pathway	Organismal Systems
1222950	0	-1	0	-2	-2	-4	-1.5	Regulation of lipolysis in adipocytes	Organismal Systems
1222951	-1	-1	-1	-2	-3	-4	-2	Renin secretion	Organismal Systems
125136	0	0	0	-1	-2	-4	-1.16667	Spliceosome	Genetic Information Processing
125137	0	-1	-2	-2	-2	-2	-1.5	Cytosolic DNA-sensing pathway	Organismal Systems
125138	1	0	0	2	1	1	0.833333	Viral myocarditis	Human Diseases
126909	1	2	3	6	5	6	3.83333	Oocyte meiosis	Cellular Processes
1272485	0	-2	-2	-6	-7	-8	-4.16667	Aldosterone synthesis and secretion	Organismal Systems
1272486	0	0	0	-3	-5	-8	-2.66667	Insulin resistance	Human Diseases
128760	0	0	0	-1	-1	-1	-0.5	Intestinal immune network for IgA production	Organismal Systems
130626	0	0	0	-2	-2	-4	-1.33333	Aldosterone-regulated sodium reabsorption	Organismal Systems
1311074	1	1	0	0	-2	-3	-0.5	Phospholipase D signaling pathway	Environmental Information Processing
131226	0	0	0	-1	-1	-1	-0.5	Peroxisome	Cellular Processes
1319988	-1	-1	0	-3	-4	-3	-2	AGE-RAGE signaling pathway in diabetic complications	Human Diseases
1319989	0	-2	-1	-3	-5	-8	-3.16667	Longevity regulating pathway	Human Diseases
1340713	0	-1	0	-2	-4	-5	-2	Longevity regulating pathway - multiple species	Human Diseases
1384747	1	1	1	0	0	-1	0.333333	Apoptosis - multiple species	Cellular Processes
1393107	-1	-1	-1	-1	-1	-2	-1.16667	Hippo signaling pathway -multiple species	Environmental Information Processing
1404797	2	2	4	2	1	0	1.83333	Platinum drug resistance	Human Diseases
1404798	1	0	1	-1	-2	0	-0.166667	EGFR tyrosine kinase inhibitor resistance	Human Diseases
1404799	2	1	3	0	2	2	1.66667	Endocrine resistance	Human Diseases
1435207	3	3	3	5	6	6	4.33333	Breast cancer	Human Diseases
143700	0	0	-1	-2	-1	-1	-0.833333	Vasopressin-regulated water reabsorption	Organismal Systems
1440526	0	-1	0	0	0	0	-0.166667	Antifolate resistance	Human Diseases
144181	1	0	1	-1	0	-1	0	Leishmaniasis	Human Diseases
144182	0	0	0	0	0	0	0	Proximal tubule bicarbonate reclamation	Organismal Systems
1458885	-1	-1	-2	-3	-2	-2	-1.83333	Th1 and Th2 cell differentiation	Organismal Systems
1469011	0	0	0	0	-1	-1	-0.333333	Mannose type O-glycan biosynthesis	Metabolism
1469482	0	-1	-2	-3	-4	-4	-2.33333	Th17 cell differentiation	Organismal Systems
1474301	1	1	1	1	1	1	1	IL-17 signaling pathway	Organismal Systems
1474302	3	2	2	3	1	2	2.16667	Fluid shear stress and atherosclerosis	Human Diseases
147586	0	0	0	0	0	0	0	Collecting duct acid secretion	Organismal Systems
147809	3	3	5	2	3	1	2.83333	Chagas disease (American trypanosomiasis)	Human Diseases
1492886	-1	-2	-1	-5	-10	-13	-5.33333	Apelin signaling pathway	Environmental Information Processing
1496831	2	1	0	0	0	0	0.5	Mitophagy - animal	Cellular Processes
149806	0	0	0	-1	-1	-1	-0.5	Phototransduction	Organismal Systems
149807	1	1	1	3	4	3	2.16667	Bacterial invasion of epithelial cells	Human Diseases
1510434	1	0	-1	-1	-2	-3	-1	Autophagy - other	Cellular Processes
1510435	0	0	0	0	0	1	0.166667	Ferroptosis	Cellular Processes
152665	0	0	1	0	1	0	0.333333	Malaria	Human Diseases
153376	-1	-2	-3	-6	-6	-6	-4	Salivary secretion	Organismal Systems
153910	1	0	0	0	-1	-3	-0.5	Phagosome	Cellular Processes
154409	-1	-2	-2	-6	-7	-8	-4.33333	Gastric acid secretion	Organismal Systems
167324	-6	-6	-7	-11	-11	-8	-8.16667	Amoebiasis	Human Diseases
167325	0	1	0	1	-1	-1	0	Protein processing in endoplasmic reticulum	Genetic Information Processing
169306	0	-1	-2	-2	-3	-2	-1.66667	Pancreatic secretion	Organismal Systems
169642	-2	-2	-1	-4	-6	-5	-3.33333	Toxoplasmosis	Human Diseases
170720	0	0	1	-2	-2	-2	-0.833333	Carbohydrate digestion and absorption	Organismal Systems
172846	0	-1	-1	-2	-2	-4	-1.66667	Staphylococcus aureus infection	Human Diseases
172847	-4	-4	-4	-7	-6	-5	-5	Protein digestion and absorption	Organismal Systems
173973	3	5	5	4	3	4	4	Hepatitis C	Human Diseases
177876	0	0	-1	1	2	3	0.833333	RNA transport	Genetic Information Processing
193146	0	-1	-1	-1	-2	-2	-1.16667	Bile secretion	Organismal Systems
193147	1	1	2	-1	-3	-3	-0.5	Osteoclast differentiation	Human Diseases
193328	2	1	1	2	1	0	1.16667	mRNA surveillance pathway	Genetic Information Processing
194384	0	-1	-1	-1	-2	-2	-1.16667	African trypanosomiasis	Human Diseases
194385	-1	-1	-1	0	0	0	-0.5	Fat digestion and absorption	Organismal Systems
199378	0	0	0	0	0	0	0	Ribosome biogenesis in eukaryotes	Genetic Information Processing
199556	-1	-2	-2	-1	-1	-1	-1.33333	Vitamin digestion and absorption	Organismal Systems
200309	1	0	0	0	0	-1	0	Rheumatoid arthritis	Human Diseases
212237	0	-1	-1	-1	-1	0	-0.666667	Mineral absorption	Organismal Systems
213306	0	1	2	1	-3	-2	-0.166667	Measles	Human Diseases
213307	0	-1	-1	-1	-2	-2	-1.16667	Endocrine and other factor-regulated calcium reabsorption	Organismal Systems
213780	-1	-1	-1	-6	-4	-7	-3.33333	Tuberculosis	Human Diseases
213818	0	-2	-2	-3	-5	-7	-3.16667	Glutamatergic synapse	Organismal Systems
217173	1	0	0	-4	-6	-5	-2.33333	Influenza A	Human Diseases
217716	0	-2	-1	-6	-7	-9	-4.16667	Cholinergic synapse	Organismal Systems
218111	1	0	0	0	2	0	0.5	Pertussis	Human Diseases
373900	0	0	-1	-1	0	0	-0.333333	Synaptic vesicle cycle	Organismal Systems
373901	4	3	3	2	5	3	3.33333	HTLV-I infection	Human Diseases
375172	3	0	1	1	2	2	1.5	Salmonella infection	Human Diseases
377262	-1	0	-4	0	3	2	0	Fanconi anemia pathway	Genetic Information Processing
377263	-1	-1	-1	-2	-1	-2	-1.33333	GABAergic synapse	Organismal Systems
377873	2	0	1	2	1	1	1.16667	Herpes simplex infection	Human Diseases
413340	0	0	0	0	0	-1	-0.166667	Glycolysis (Embden-Meyerhof pathway), glucose => pyruvate	Metabolism
413341	0	0	0	0	0	-1	-0.166667	Glycolysis, core module involving three-carbon compounds	Metabolism
413342	0	0	0	0	0	0	0	Gluconeogenesis, oxaloacetate => fructose-6P	Metabolism
413343	0	0	0	0	0	0	0	Pentose phosphate pathway (Pentose phosphate cycle)	Metabolism
413348	0	0	0	0	0	0	0	Citrate cycle, second carbon oxidation, 2-oxoglutarate => oxaloacetate	Metabolism
413352	0	0	0	0	0	0	0	Lysine degradation, lysine => saccharopine => acetoacetyl-CoA	Metabolism
413353	0	0	0	0	0	0	0	Methionine degradation	Metabolism
413354	0	0	0	0	0	0	0	Leucine degradation, leucine => acetoacetate + acetyl-CoA	Metabolism
413356	0	0	0	0	-1	-1	-0.333333	N-glycan biosynthesis, complex type	Metabolism
413360	0	0	0	0	0	0	0	Pyrimidine ribonucleotide biosynthesis, UMP => UDP/UTP,CDP/CTP	Metabolism
413361	0	0	0	0	0	-1	-0.166667	N-glycan precursor biosynthesis	Metabolism
413362	0	0	0	-3	-3	-3	-1.5	O-glycan biosynthesis, mucin type core	Metabolism
413365	0	0	0	0	0	0	0	Glycosaminoglycan biosynthesis, heparan sulfate backbone	Metabolism
413381	0	-1	-1	-1	-1	-1	-0.833333	beta-Oxidation	Metabolism
413384	-1	-1	-1	-1	-1	-1	-1	Triacylglycerol biosynthesis	Metabolism
413387	0	0	0	0	0	0	0	C5 isoprenoid biosynthesis, mevalonate pathway	Metabolism
413388	0	0	0	0	0	0	0	Acylglycerol degradation	Metabolism
413390	0	0	0	0	0	0	0	Cholesterol biosynthesis, squalene 2,3-epoxide => cholesterol	Metabolism
413400	0	0	-1	-1	-2	-2	-1	Inositol phosphate metabolism, PI=> PIP2 => Ins(1,4,5)P3 => Ins(1,3,4,5)P4	Metabolism
413432	0	0	0	0	0	0	0	Bile acid biosynthesis, cholesterol => cholate/chenodeoxycholate	Metabolism
413446	0	0	0	0	0	0	0	Methionine salvage pathway	Metabolism
413482	0	0	0	0	0	0	0	Fatty acid biosynthesis, elongation, endoplasmic reticulum	Metabolism
469199	2	0	1	-1	0	-3	-0.166667	Dopaminergic synapse	Organismal Systems
469200	0	0	0	0	0	-1	-0.166667	Legionellosis	Human Diseases
523016	2	0	1	-2	-2	-2	-0.5	Transcriptional misregulation in cancer	Human Diseases
524496	0	0	-1	-1	-1	-1	-0.666667	Ceramide biosynthesis	Metabolism
524497	0	0	-1	-1	-1	-1	-0.666667	Sphingosine biosynthesis	Metabolism
525336	0	-1	-1	-2	-3	-4	-1.83333	Serotonergic synapse	Organismal Systems
537443	-1	-2	-2	-3	-4	-5	-2.83333	Retrograde endocannabinoid signaling	Organismal Systems
546258	1	1	1	1	0	-1	0.5	Cocaine addiction	Human Diseases
547607	1	-1	-1	-2	-1	-3	-1.16667	Amphetamine addiction	Human Diseases
552665	-2	-2	-2	-2	-2	-3	-2.16667	Morphine addiction	Human Diseases
583255	-1	-1	-2	-2	-2	-3	-1.83333	Nicotine addiction	Human Diseases
585562	5	7	10	10	11	13	9.33333	Epstein-Barr virus infection	Human Diseases
585563	-1	-1	-1	0	-2	-2	-1.16667	Alcoholism	Human Diseases
618580	0	0	0	0	0	-1	-0.166667	Adenine ribonucleotide biosynthesis, IMP => ADP,ATP	Metabolism
618581	0	0	0	0	0	-1	-0.166667	Guanine ribonucleotide biosynthesis IMP => GDP,GTP	Metabolism
634527	-1	-1	-2	-3	-2	-1	-1.66667	NF-kappa B signaling pathway	Environmental Information Processing
658418	6	4	4	7	10	12	7.16667	Viral carcinogenesis	Human Diseases
673221	0	0	0	0	0	0	0	Chemical carcinogenesis	Human Diseases
692234	-2	0	5	4	6	6	3.16667	PI3K-Akt signaling pathway	Environmental Information Processing
694606	4	3	5	3	5	4	4	Hepatitis B	Human Diseases
695200	1	1	1	-4	-7	-7	-2.5	HIF-1 signaling pathway	Environmental Information Processing
698773	-1	-3	-3	-7	-8	-10	-5.33333	Circadian entrainment	Human Diseases
714485	0	0	0	0	0	0	0	2-Oxocarboxylic acid metabolism	Metabolism
749777	3	2	1	3	3	4	2.66667	Hippo signaling pathway	Environmental Information Processing
777534	-1	-2	-2	-6	-6	-7	-4	Insulin secretion	Organismal Systems
782000	2	2	1	0	-1	0	0.666667	Proteoglycans in cancer	Human Diseases
790011	0	-1	-1	-1	-1	-2	-1	Ovarian steroidogenesis	Organismal Systems
790012	0	0	0	0	0	-1	-0.166667	Biosynthesis of amino acids	Metabolism
799177	3	2	3	0	1	-1	1.33333	Estrogen signaling pathway	Organismal Systems
812256	1	0	1	-1	-3	-4	-1	TNF signaling pathway	Environmental Information Processing
814182	0	0	1	-1	0	0	0	Prolactin signaling pathway	Organismal Systems
814926	0	0	0	0	0	-1	-0.166667	Carbon metabolism	Metabolism
82926	0	0	0	0	0	-1	-0.166667	Glycolysis / Gluconeogenesis	Metabolism
82927	0	0	0	0	0	0	0	Citrate cycle (TCA cycle)	Metabolism
82928	0	0	0	0	0	0	0	Pentose phosphate pathway	Metabolism
82929	0	0	0	0	0	0	0	Pentose and glucuronate interconversions	Metabolism
82930	0	0	0	0	0	0	0	Fructose and mannose metabolism	Metabolism
82931	0	0	0	0	-1	-1	-0.333333	Galactose metabolism	Metabolism
82932	0	0	0	0	0	0	0	Ascorbate and aldarate metabolism	Metabolism
82933	0	0	-1	-1	0	0	-0.333333	Fatty acid biosynthesis	Metabolism
82934	0	-1	-1	-1	-1	-1	-0.833333	Fatty acid elongation	Metabolism
82935	0	-1	-1	-1	-1	-1	-0.833333	Fatty acid degradation	Metabolism
82936	0	0	0	0	0	0	0	Synthesis and degradation of ketone bodies	Metabolism
82937	0	0	0	0	0	0	0	Steroid biosynthesis	Metabolism
82938	0	0	0	0	0	0	0	Primary bile acid biosynthesis	Metabolism
82939	0	0	0	0	0	0	0	Ubiquinone and other terpenoid-quinone biosynthesis	Metabolism
82940	0	0	0	0	0	0	0	Steroid hormone biosynthesis	Metabolism
82942	0	0	0	0	0	-1	-0.166667	Oxidative phosphorylation	Metabolism
82943	0	0	0	-1	-1	-1	-0.5	Arginine biosynthesis	Metabolism
82944	-1	-2	-3	-5	-5	-6	-3.66667	Purine metabolism	Metabolism
82946	-1	-3	-2	-4	-4	-4	-3	Pyrimidine metabolism	Metabolism
82949	0	0	0	0	0	0	0	Glycine, serine and threonine metabolism	Metabolism
82952	0	-1	-1	-1	-1	-1	-0.833333	Valine, leucine and isoleucine degradation	Metabolism
82956	0	0	-1	-2	-2	-1	-1	Lysine degradation	Metabolism
82957	0	0	0	-1	-1	-1	-0.5	Arginine and proline metabolism	Metabolism
82958	0	0	0	0	0	0	0	Histidine metabolism	Metabolism
82959	0	0	0	0	-1	-1	-0.333333	Tyrosine metabolism	Metabolism
82960	0	0	0	0	-1	-1	-0.333333	Phenylalanine metabolism	Metabolism
82964	0	0	-1	-1	-1	-1	-0.666667	Tryptophan metabolism	Metabolism
82966	0	0	0	0	0	0	0	beta-Alanine metabolism	Metabolism
82967	0	0	0	0	0	0	0	Taurine and hypotaurine metabolism	Metabolism
82969	0	0	0	0	0	0	0	Selenocompound metabolism	Metabolism
82973	-1	0	0	0	0	0	-0.166667	Glutathione metabolism	Metabolism
82974	0	0	0	0	0	0	0	Starch and sucrose metabolism	Metabolism
82975	0	0	0	0	-1	-2	-0.5	N-Glycan biosynthesis	Metabolism
82976	0	0	0	0	0	0	0	Other glycan degradation	Metabolism
82977	0	0	0	-4	-4	-4	-2	Mucin type O-glycan biosynthesis	Metabolism
82978	0	0	-1	-1	-1	0	-0.5	Other types of O-glycan biosynthesis	Metabolism
82979	0	0	0	0	0	0	0	Amino sugar and nucleotide sugar metabolism	Metabolism
82981	-1	-1	-1	-1	-1	-1	-1	Glycosaminoglycan degradation	Metabolism
82982	0	0	0	0	-1	-1	-0.333333	Glycosaminoglycan biosynthesis - chondroitin sulfate / dermatan sulfate	Metabolism
82983	0	0	0	-1	-2	-2	-0.833333	Glycosaminoglycan biosynthesis - keratan sulfate	Metabolism
82984	0	0	0	0	0	0	0	Glycosaminoglycan biosynthesis - heparan sulfate / heparin	Metabolism
82986	-1	-1	-1	-1	-1	-1	-1	Glycerolipid metabolism	Metabolism
82987	0	0	-1	-1	-2	-2	-1	Inositol phosphate metabolism	Metabolism
82988	0	-1	-1	-1	-1	-1	-0.833333	Glycosylphosphatidylinositol (GPI)-anchor biosynthesis	Metabolism
82989	-1	-1	-1	-1	-1	-1	-1	Glycerophospholipid metabolism	Metabolism
82990	0	0	-1	-1	-2	-1	-0.833333	Ether lipid metabolism	Metabolism
82991	0	0	0	0	0	0	0	Arachidonic acid metabolism	Metabolism
82992	0	0	0	0	0	0	0	Linoleic acid metabolism	Metabolism
82993	0	0	0	0	0	0	0	alpha-Linolenic acid metabolism	Metabolism
82994	0	0	-1	-1	-1	-1	-0.666667	Sphingolipid metabolism	Metabolism
82995	0	0	0	0	-1	-1	-0.333333	Glycosphingolipid biosynthesis - lacto and neolacto series	Metabolism
82996	0	0	0	-1	-1	-1	-0.5	Glycosphingolipid biosynthesis - globo and isoglobo series	Metabolism
82997	0	0	0	-1	-1	-1	-0.5	Glycosphingolipid biosynthesis - ganglio series	Metabolism
82998	0	0	-1	-1	0	-1	-0.5	Pyruvate metabolism	Metabolism
83002	0	0	0	0	0	0	0	Glyoxylate and dicarboxylate metabolism	Metabolism
83004	0	0	-1	-1	0	0	-0.333333	Propanoate metabolism	Metabolism
83007	0	0	0	0	0	0	0	Butanoate metabolism	Metabolism
83008	0	-1	0	0	0	0	-0.166667	One carbon pool by folate	Metabolism
83011	0	0	0	0	0	0	0	Thiamine metabolism	Metabolism
83014	0	0	0	0	0	0	0	Nicotinate and nicotinamide metabolism	Metabolism
83015	0	0	0	0	0	0	0	Pantothenate and CoA biosynthesis	Metabolism
83018	0	0	0	0	0	0	0	Folate biosynthesis	Metabolism
83020	0	0	0	0	0	0	0	Retinol metabolism	Metabolism
83021	0	-1	-1	-1	-1	-1	-0.833333	Porphyrin and chlorophyll metabolism	Metabolism
83022	0	0	0	0	0	0	0	Terpenoid backbone biosynthesis	Metabolism
83025	0	0	-1	-1	-1	-1	-0.666667	Nitrogen metabolism	Metabolism
83026	0	0	0	0	0	0	0	Sulfur metabolism	Metabolism
83030	0	0	-1	-1	-1	-1	-0.666667	Aminoacyl-tRNA biosynthesis	Genetic Information Processing
83031	0	0	0	0	0	0	0	Metabolism of xenobiotics by cytochrome P450	Metabolism
83032	0	0	-1	-1	-1	-1	-0.666667	Drug metabolism - cytochrome P450	Metabolism
83033	0	0	0	0	0	0	0	Drug metabolism - other enzymes	Metabolism
83034	0	0	0	0	0	0	0	Biosynthesis of unsaturated fatty acids	Metabolism
83035	-2	-2	-3	-3	-3	-3	-2.66667	ABC transporters	Environmental Information Processing
83036	1	0	-1	-1	-1	-1	-0.5	Ribosome	Genetic Information Processing
83037	0	-1	-2	-4	-4	-4	-2.5	RNA polymerase	Genetic Information Processing
83038	0	0	0	0	0	-3	-0.5	Basal transcription factors	Genetic Information Processing
83039	2	-2	0	3	4	4	1.83333	DNA replication	Genetic Information Processing
83040	2	7	14	18	20	22	13.8333	Proteasome	Genetic Information Processing
83041	0	0	0	0	0	-1	-0.166667	Protein export	Genetic Information Processing
83042	1	0	0	0	-1	-1	-0.166667	PPAR signaling pathway	Organismal Systems
83043	1	-2	0	0	-1	-1	-0.5	Base excision repair	Genetic Information Processing
83044	2	0	0	2	4	2	1.66667	Nucleotide excision repair	Genetic Information Processing
83045	3	1	0	2	3	2	1.83333	Mismatch repair	Genetic Information Processing
83046	0	1	2	3	4	3	2.16667	Homologous recombination	Genetic Information Processing
83047	0	-1	0	0	0	0	-0.166667	Non-homologous end-joining	Genetic Information Processing
83048	4	2	1	3	3	3	2.66667	MAPK signaling pathway	Environmental Information Processing
83049	3	1	1	-1	-3	0	0.166667	ErbB signaling pathway	Environmental Information Processing
83050	-1	-4	-4	-6	-9	-8	-5.33333	Calcium signaling pathway	Environmental Information Processing
83051	-1	-2	-3	-2	-3	-4	-2.5	Cytokine-cytokine receptor interaction	Environmental Information Processing
83052	0	0	-1	-4	-5	-5	-2.5	Phosphatidylinositol signaling system	Environmental Information Processing
83053	-2	-3	-4	-3	-3	-3	-3	Neuroactive ligand-receptor interaction	Environmental Information Processing
83054	2	4	3	6	8	14	6.16667	Cell cycle	Cellular Processes
83055	2	4	3	2	3	3	2.83333	p53 signaling pathway	Cellular Processes
83056	0	0	0	2	1	2	0.833333	Ubiquitin mediated proteolysis	Genetic Information Processing
83057	0	0	-1	-1	-1	-1	-0.666667	SNARE interactions in vesicular transport	Genetic Information Processing
83058	1	0	0	-2	-5	-6	-2	Autophagy - animal	Cellular Processes
83059	0	0	0	-2	-4	-5	-1.83333	mTOR signaling pathway	Environmental Information Processing
83060	1	1	2	1	2	2	1.5	Apoptosis	Cellular Processes
83061	3	1	0	1	-1	0	0.666667	Wnt signaling pathway	Environmental Information Processing
83062	0	1	1	1	1	2	1	Notch signaling pathway	Environmental Information Processing
83063	-1	-1	-2	-2	-3	-3	-2	Hedgehog signaling pathway	Environmental Information Processing
83064	3	3	4	5	4	3	3.66667	TGF-beta signaling pathway	Environmental Information Processing
83065	2	-1	-1	1	3	3	1.16667	Axon guidance	Human Diseases
83066	2	0	2	2	5	5	2.66667	VEGF signaling pathway	Environmental Information Processing
83067	-5	-4	-2	-1	1	3	-1.33333	Focal adhesion	Cellular Processes
83068	-9	-7	-7	-9	-10	-10	-8.66667	ECM-receptor interaction	Environmental Information Processing
83069	-1	-1	-1	-4	-5	-6	-3	Cell adhesion molecules (CAMs)	Environmental Information Processing
83070	3	1	2	4	2	1	2.16667	Adherens junction	Cellular Processes
83071	5	2	0	0	-2	-4	0.166667	Tight junction	Cellular Processes
83072	1	0	0	0	1	0	0.333333	Gap junction	Cellular Processes
83073	-2	-3	-3	-5	-5	-7	-4.16667	Complement and coagulation cascades	Organismal Systems
83074	1	1	2	3	2	0	1.5	Antigen processing and presentation	Organismal Systems
83075	0	0	0	0	-1	-1	-0.333333	Renin-angiotensin system	Organismal Systems
83076	2	1	1	-1	-2	-2	-0.166667	Toll-like receptor signaling pathway	Organismal Systems
83077	0	0	2	-2	-6	-5	-1.83333	Jak-STAT signaling pathway	Environmental Information Processing
83078	-1	0	-1	0	-1	-1	-0.666667	Hematopoietic cell lineage	Organismal Systems
83079	0	0	-1	-3	-3	-4	-1.83333	Natural killer cell mediated cytotoxicity	Organismal Systems
83080	1	0	0	-1	-2	-3	-0.833333	T cell receptor signaling pathway	Organismal Systems
83081	2	1	3	1	2	2	1.83333	B cell receptor signaling pathway	Organismal Systems
83082	1	0	0	-1	-2	-3	-0.833333	Fc epsilon RI signaling pathway	Organismal Systems
83083	2	0	0	0	2	0	0.666667	Leukocyte transendothelial migration	Organismal Systems
83084	-1	-1	-1	-1	-1	-1	-1	Circadian rhythm	Human Diseases
83085	0	-2	-1	-4	-5	-6	-3	Long-term potentiation	Organismal Systems
83086	2	1	2	2	0	-1	1	Long-term depression	Organismal Systems
83087	-1	-2	-4	-7	-7	-7	-4.66667	Olfactory transduction	Organismal Systems
83088	-1	-2	-3	-3	-3	-4	-2.66667	Taste transduction	Organismal Systems
83089	-2	-2	-4	2	5	2	0.166667	Regulation of actin cytoskeleton	Cellular Processes
83090	0	-1	0	-3	-5	-7	-2.66667	Insulin signaling pathway	Organismal Systems
83091	2	0	0	-4	-5	-5	-2	GnRH signaling pathway	Organismal Systems
83092	0	-1	-1	-4	-5	-7	-3	Melanogenesis	Organismal Systems
83093	0	-1	0	-3	-6	-6	-2.66667	Adipocytokine signaling pathway	Organismal Systems
83094	0	0	0	-1	-3	-4	-1.33333	Type II diabetes mellitus	Human Diseases
83095	0	0	0	0	0	0	0	Type I diabetes mellitus	Human Diseases
83096	0	0	0	0	0	0	0	Maturity onset diabetes of the young	Human Diseases
83097	0	0	0	-1	-2	-3	-1	Alzheimer's disease	Human Diseases
83098	1	0	0	0	-2	-2	-0.5	Parkinson's disease	Human Diseases
83099	1	1	0	0	0	-2	0	Amyotrophic lateral sclerosis (ALS)	Human Diseases
83100	0	1	0	-2	-2	-4	-1.16667	Huntington's disease	Human Diseases
83101	0	-1	-1	-1	-2	-2	-1.16667	Vibrio cholerae infection	Human Diseases
83102	4	1	1	0	2	0	1.33333	Epithelial cell signaling in Helicobacter pylori infection	Human Diseases
83103	1	-1	-1	-1	-1	-2	-0.833333	Pathogenic Escherichia coli infection	Human Diseases
83104	2	0	1	2	3	1	1.5	Shigellosis	Human Diseases
83105	2	0	4	7	6	7	4.33333	Pathways in cancer	Human Diseases
83106	4	3	3	4	5	5	4	Colorectal cancer	Human Diseases
83107	3	0	4	3	4	5	3.16667	Renal cell carcinoma	Human Diseases
83108	3	3	2	6	4	4	3.66667	Pancreatic cancer	Human Diseases
83109	2	2	3	1	0	0	1.33333	Endometrial cancer	Human Diseases
83110	1	1	2	-3	-4	-4	-1.16667	Glioma	Human Diseases
83111	2	2	5	5	3	2	3.16667	Prostate cancer	Human Diseases
83112	1	0	0	0	0	-1	0	Thyroid cancer	Human Diseases
83113	0	0	0	0	0	0	0	Basal cell carcinoma	Human Diseases
83114	1	1	4	3	5	5	3.16667	Melanoma	Human Diseases
83115	2	2	1	2	2	1	1.66667	Bladder cancer	Human Diseases
83116	1	2	4	1	0	0	1.33333	Chronic myeloid leukemia	Human Diseases
83117	1	1	2	1	-1	-1	0.5	Acute myeloid leukemia	Human Diseases
83118	-4	-4	0	-2	-1	2	-1.5	Small cell lung cancer	Human Diseases
83119	1	-1	0	-2	-4	-4	-1.66667	Non-small cell lung cancer	Human Diseases
83120	0	0	0	-1	-1	-1	-0.5	Asthma	Human Diseases
83121	0	0	0	0	0	0	0	Autoimmune thyroid disease	Human Diseases
83122	0	-1	-2	-1	-3	-2	-1.5	Systemic lupus erythematosus	Human Diseases
83123	0	0	0	0	0	0	0	Allograft rejection	Human Diseases
83124	0	0	0	0	0	0	0	Graft-versus-host disease	Human Diseases
83125	-1	-1	-1	-1	-1	-1	-1	Primary immunodeficiency	Human Diseases
835410	-1	-2	-2	-3	-4	-5	-2.83333	Thyroid hormone synthesis	Organismal Systems
842771	0	0	0	0	-1	-1	-0.333333	Inflammatory bowel disease (IBD)	Human Diseases
852705	2	5	5	3	4	2	3.5	MicroRNAs in cancer	Human Diseases
855811	0	0	0	0	0	0	0	Citrate cycle (TCA cycle, Krebs cycle)	Metabolism
862188	3	1	2	1	-1	-2	0.666667	Non-alcoholic fatty liver disease (NAFLD)	Human Diseases
868084	0	-1	-1	-1	-1	-1	-0.833333	Fatty acid metabolism	Metabolism
868085	4	1	2	6	8	6	4.5	Ras signaling pathway	Environmental Information Processing
868086	4	1	2	4	6	1	3	Rap1 signaling pathway	Environmental Information Processing
908257	1	-1	1	0	1	-2	0	Adrenergic signaling in cardiomyocytes	Organismal Systems
921162	2	2	5	5	5	4	3.83333	FoxO signaling pathway	Environmental Information Processing
93344	-1	-1	-1	-1	-1	-1	-1	Cardiac muscle contraction	Organismal Systems
946598	1	-1	-1	-5	-7	-6	-3.16667	Thyroid hormone signaling pathway	Organismal Systems
948277	0	-1	-2	-6	-5	-5	-3.16667	Inflammatory mediator regulation of TRP channels	Organismal Systems
952858	-1	-2	-2	-3	-2	-3	-2.16667	Platelet activation	Organismal Systems
952859	0	-2	-3	-5	-5	-5	-3.33333	Oxytocin signaling pathway	Organismal Systems
96530	-3	-4	-4	-3	-4	-6	-4	Vascular smooth muscle contraction	Organismal Systems
983748	-1	-2	-2	-2	-4	-7	-3	cGMP-PKG signaling pathway	Environmental Information Processing
989139	3	3	3	2	0	-2	1.5	AMPK signaling pathway	Environmental Information Processing
99051	2	1	0	-1	-1	-1	0	Chemokine signaling pathway	Organismal Systems
99052	-1	-2	-2	-2	-2	-3	-2	Lysosome	Cellular Processes
997799	0	0	0	0	0	0	0	Glucuronate pathway (uronate pathway)	Metabolism
